# Supplementary material for: Anemia prevalence and associated factors among school-children of Kersa Woreda in eastern Ethiopia: A cross-sectional study
Source: PLoS One. 2023 Mar 24;18(3):e0283421. doi: 10.1371/journal.pone.0283421 (PMC10038290; doi:10.1371/journal.pone.0283421)
Supplement: S1 File — (XLSX) [file pone.0283421.s001.xlsx]

## Sheet: Anemia ammong School Aged child
ID	STGR	AGE	GENDER	RESID	ChFOCC	ChMOCC	ChFEDU	ChMEDU	INCOME	FAMSIZE	CGLEAFY	FCGLEAF	CCFRUIT	FCCFRUIT	CRMEAT	FCRMEAT	CMILK	FCMILK	TEACOFFE	WEIGHT	HEIGHT	UDRWT	STUNTING	THINESS	HGB	RBCMORPH	IPI	IPITYPE	hgbcat	SeverityofAnemia	Agecat	Gradelevelcat	Familyincomecat	Familysizecat	mothereducationcat	Fathereducat
1	6	11	2	1	1	1	3	1	400	3	1	2	2	#NULL!	2	#NULL!	1	3	1	30	1.5	2	2	1	11.2	1	2	#NULL!	1	1	2	2	1	1	1	3
2	1	6	1	1	1	1	1	1	200	7	2	#NULL!	1	2	1	1	2	#NULL!	1	23	1.2	2	2	2	11.5	#NULL!	2	#NULL!	0	#NULL!	1	1	1	2	1	1
3	6	15	1	2	1	2	2	1	500	4	1	2	2	#NULL!	2	#NULL!	1	2	1	43	1.65	2	2	2	10.2	1	1	3	1	2	3	2	1	1	1	2
4	2	8	2	2	4	4	4	4	10000	4	2	#NULL!	2	#NULL!	2	#NULL!	2	#NULL!	2	21	1.18	2	2	2	10.1	3	2	#NULL!	1	2	1	1	3	1	3	3
5	6	12	1	1	1	1	2	1	450	3	2	#NULL!	2	#NULL!	2	#NULL!	1	2	2	29	1.35	2	2	2	11.9	1	2	#NULL!	1	1	2	2	1	1	1	2
6	1	6	2	1	1	1	1	1	200	7	1	2	2	#NULL!	1	1	2	#NULL!	1	18	1.23	2	2	2	9.8	3	2	#NULL!	1	2	1	1	1	2	1	1
7	1	7	1	1	1	1	2	1	300	6	2	#NULL!	2	#NULL!	2	#NULL!	1	1	1	25	1.29	2	1	2	10.5	2	2	#NULL!	1	2	1	1	1	2	1	2
8	6	12	1	2	3	4	4	4	2000	4	1	2	2	#NULL!	1	2	1	2	2	38	1.4	2	2	2	16	#NULL!	2	#NULL!	0	#NULL!	2	2	3	1	3	3
9	6	13	2	1	1	1	2	3	250	4	1	2	2	#NULL!	1	1	2	#NULL!	2	41	1.45	2	2	2	15	#NULL!	2	#NULL!	0	#NULL!	2	2	1	1	3	2
10	6	13	1	2	1	3	2	2	500	3	2	#NULL!	1	2	1	2	1	1	2	50	1.6	2	2	2	14	#NULL!	2	#NULL!	0	#NULL!	2	2	1	1	2	2
11	6	13	1	2	1	1	2	2	700	6	1	3	2	#NULL!	1	1	2	#NULL!	2	34	1.47	2	2	2	15.4	#NULL!	2	#NULL!	0	#NULL!	2	2	2	2	2	2
12	6	16	2	2	1	1	1	1	300	3	1	3	2	#NULL!	1	1	2	#NULL!	1	51	1.58	2	2	2	14	#NULL!	1	1	0	#NULL!	3	2	1	1	1	1
13	6	13	2	2	1	1	2	1	500	4	1	3	1	2	1	1	1	2	1	42	1.56	2	2	2	16	#NULL!	2	#NULL!	0	#NULL!	2	2	1	1	1	2
14	1	7	1	1	1	1	1	1	350	3	1	3	2	#NULL!	2	#NULL!	1	3	2	19	1.18	2	2	2	12	#NULL!	2	#NULL!	0	#NULL!	1	1	1	1	1	1
15	6	14	1	2	1	1	1	2	600	6	1	3	1	2	1	1	1	2	1	49	1.62	2	2	2	16	#NULL!	2	#NULL!	0	#NULL!	2	2	2	2	2	1
16	6	12	2	2	3	4	4	4	4500	4	1	3	2	#NULL!	1	1	1	2	1	37	1.48	2	2	2	15	#NULL!	2	#NULL!	0	#NULL!	2	2	3	1	3	3
17	6	12	1	1	1	1	1	2	250	4	1	3	2	#NULL!	1	1	2	#NULL!	1	33	1.49	2	2	2	16	#NULL!	2	#NULL!	0	#NULL!	2	2	1	1	2	1
18	3	8	1	2	1	1	2	2	400	3	1	3	1	2	1	1	1	3	1	30	1.48	2	2	1	15.3	#NULL!	2	#NULL!	0	#NULL!	1	1	1	1	2	2
19	3	8	2	2	2	2	2	1	2000	3	1	3	2	#NULL!	1	1	1	1	1	33	1.44	2	2	2	12.1	#NULL!	2	#NULL!	0	#NULL!	1	1	3	1	1	2
20	4	8	1	2	4	4	4	4	6000	6	1	3	1	2	1	2	1	3	2	24	1.26	2	2	2	13	#NULL!	2	#NULL!	0	#NULL!	1	1	3	2	3	3
21	4	9	1	2	3	4	4	4	6500	5	1	3	1	2	1	2	1	2	1	26	1.35	2	2	2	14.7	#NULL!	2	#NULL!	0	#NULL!	1	1	3	1	3	3
22	3	9	2	2	3	4	4	4	9500	8	1	3	1	2	2	#NULL!	2	#NULL!	2	33	1.4	2	2	2	12.3	#NULL!	2	#NULL!	0	#NULL!	1	1	3	2	3	3
23	5	12	1	2	1	2	2	2	1400	4	1	3	2	#NULL!	1	2	1	2	1	34	1.36	2	2	2	16	#NULL!	2	#NULL!	0	#NULL!	2	2	2	1	2	2
24	5	12	2	2	1	1	2	2	400	6	1	3	2	#NULL!	2	#NULL!	1	2	1	32	1.46	2	2	2	15.9	#NULL!	2	#NULL!	0	#NULL!	2	2	1	2	2	2
25	4	12	1	2	1	1	2	1	650	4	1	2	2	#NULL!	2	#NULL!	2	#NULL!	2	34	1.51	2	2	1	14.8	#NULL!	2	#NULL!	0	#NULL!	2	1	2	1	1	2
26	6	13	2	2	1	1	3	2	500	8	1	3	2	#NULL!	1	1	1	2	1	49	1.57	#NULL!	2	2	14	#NULL!	2	#NULL!	0	#NULL!	2	2	1	2	2	3
27	2	8	2	2	1	2	2	3	1500	7	1	3	2	#NULL!	1	2	2	#NULL!	2	33	1.48	2	2	2	15.8	#NULL!	2	#NULL!	0	#NULL!	1	1	2	2	3	2
28	7	12	1	2	4	4	4	4	7600	5	1	3	1	2	1	2	1	3	1	39	1.53	#NULL!	2	2	15.6	#NULL!	2	#NULL!	0	#NULL!	2	2	3	1	3	3
29	4	14	1	2	3	1	2	2	2500	3	1	3	1	2	1	2	1	1	1	38	1.41	#NULL!	1	2	13	#NULL!	2	#NULL!	0	#NULL!	2	1	3	1	2	2
30	4	9	2	2	3	2	3	1	3500	6	1	3	2	#NULL!	1	2	1	2	2	46	1.52	#NULL!	2	2	13	#NULL!	2	#NULL!	0	#NULL!	1	1	3	2	1	3
31	3	9	1	2	3	3	4	3	5400	5	1	3	1	2	1	2	1	3	1	28	1.3	2	2	2	14.2	#NULL!	2	#NULL!	0	#NULL!	1	1	3	1	3	3
32	8	15	1	2	1	1	2	1	200	5	1	3	2	#NULL!	2	#NULL!	1	2	1	50.5	1.67	#NULL!	2	2	16.9	#NULL!	2	#NULL!	0	#NULL!	3	2	1	1	1	2
33	8	14	1	2	3	2	2	1	5200	5	2	#NULL!	2	#NULL!	1	1	1	2	1	44	1.55	#NULL!	2	2	15.5	#NULL!	2	#NULL!	0	#NULL!	2	2	3	1	1	2
34	8	13	2	2	1	1	2	2	300	4	1	3	2	#NULL!	2	#NULL!	1	2	1	35.5	1.55	#NULL!	2	1	15	#NULL!	2	#NULL!	0	#NULL!	2	2	1	1	2	2
35	7	13	1	2	1	1	2	1	250	4	1	3	1	2	1	2	2	#NULL!	1	40.2	1.5	#NULL!	2	2	15.8	#NULL!	2	#NULL!	0	#NULL!	2	2	1	1	1	2
36	7	13	1	2	4	3	4	4	8200	6	1	2	2	#NULL!	1	2	1	2	2	34	1.53	#NULL!	2	1	14	#NULL!	2	#NULL!	0	#NULL!	2	2	3	2	3	3
37	2	6	2	2	3	3	4	3	3800	4	1	3	2	#NULL!	1	1	2	#NULL!	1	25	1.35	2	2	2	14	#NULL!	2	#NULL!	0	#NULL!	1	1	3	1	3	3
38	4	9	1	2	4	1	4	2	6400	7	1	3	2	#NULL!	1	2	1	1	1	27	1.34	2	2	2	13	#NULL!	2	#NULL!	0	#NULL!	1	1	3	2	2	3
39	2	8	1	2	3	1	2	1	2400	6	1	3	2	#NULL!	2	#NULL!	1	2	1	28	1.4	2	2	2	14.7	#NULL!	2	#NULL!	0	#NULL!	1	1	3	2	1	2
40	7	16	2	2	4	4	4	4	10000	7	1	3	1	2	1	1	1	2	1	41.6	1.62	#NULL!	2	1	15.6	#NULL!	2	#NULL!	0	#NULL!	3	2	3	2	3	3
41	7	14	2	2	1	1	2	2	300	6	1	3	2	#NULL!	2	#NULL!	1	3	2	43.6	1.44	#NULL!	1	2	16	#NULL!	2	#NULL!	0	#NULL!	2	2	1	2	2	2
42	2	8	1	1	1	1	1	1	400	6	1	3	2	#NULL!	2	#NULL!	1	2	1	30	1.35	2	2	2	12	#NULL!	2	#NULL!	0	#NULL!	1	1	1	2	1	1
43	1	7	2	1	1	3	1	1	500	6	1	3	2	#NULL!	1	1	1	3	2	30	1.3	2	2	2	12.9	#NULL!	2	#NULL!	0	#NULL!	1	1	1	2	1	1
44	4	9	1	2	3	3	3	1	2500	5	1	2	2	#NULL!	2	#NULL!	1	2	1	30	1.3	2	2	2	14.5	#NULL!	2	#NULL!	0	#NULL!	1	1	3	1	1	3
45	3	8	2	2	4	4	4	4	8500	5	1	3	2	#NULL!	1	2	1	2	1	28	1.44	#NULL!	2	1	13.4	#NULL!	2	#NULL!	0	#NULL!	1	1	3	1	3	3
46	4	9	2	2	1	3	2	2	400	7	1	3	2	#NULL!	1	1	2	#NULL!	1	25	1.34	#NULL!	1	1	15.4	#NULL!	2	#NULL!	0	#NULL!	1	1	1	2	2	2
47	8	16	1	1	1	1	1	1	200	6	2	#NULL!	2	#NULL!	2	#NULL!	2	#NULL!	1	50	1.67	#NULL!	2	2	13.5	#NULL!	2	#NULL!	0	#NULL!	3	2	1	2	1	1
48	3	8	2	1	1	1	1	1	500	7	1	3	2	#NULL!	2	#NULL!	1	2	2	39	1.45	2	2	2	17.6	#NULL!	2	#NULL!	0	#NULL!	1	1	1	2	1	1
49	4	9	1	1	3	1	1	1	300	5	1	3	1	2	1	1	2	#NULL!	1	33.6	1.64	2	2	1	12.3	#NULL!	2	#NULL!	0	#NULL!	1	1	1	1	1	1
50	4	9	1	1	1	1	1	1	400	7	1	3	2	#NULL!	1	1	2	#NULL!	2	25.6	1.33	#NULL!	2	2	14	#NULL!	2	#NULL!	0	#NULL!	1	1	1	2	1	1
51	6	15	2	1	1	1	1	1	250	6	1	3	2	#NULL!	2	#NULL!	2	#NULL!	1	51	1.61	#NULL!	2	2	14	#NULL!	2	#NULL!	0	#NULL!	3	2	1	2	1	1
52	6	16	1	1	1	1	1	1	300	6	1	3	2	#NULL!	2	#NULL!	1	3	1	45	1.5	#NULL!	2	2	14	#NULL!	2	#NULL!	0	#NULL!	3	2	1	2	1	1
53	6	15	1	1	1	1	1	1	400	6	1	3	2	#NULL!	2	#NULL!	1	2	1	45.6	1.63	#NULL!	2	2	15	#NULL!	2	#NULL!	0	#NULL!	3	2	1	2	1	1
54	6	14	2	1	1	1	1	1	200	4	1	3	2	#NULL!	2	#NULL!	2	#NULL!	2	37.6	1.6	#NULL!	2	1	14	#NULL!	2	#NULL!	0	#NULL!	2	2	1	1	1	1
55	5	13	1	2	1	1	1	1	450	3	1	2	2	#NULL!	2	#NULL!	1	3	1	36	1.51	#NULL!	2	2	15	#NULL!	2	#NULL!	0	#NULL!	2	2	1	1	1	1
56	5	13	2	1	1	1	1	1	200	3	1	2	2	#NULL!	2	#NULL!	2	#NULL!	1	43	1.51	#NULL!	2	2	13.9	#NULL!	2	#NULL!	0	#NULL!	2	2	1	1	1	1
57	3	8	1	1	1	1	2	1	500	7	1	2	2	#NULL!	2	#NULL!	1	2	1	35	1.47	2	2	2	13.8	#NULL!	2	#NULL!	0	#NULL!	1	1	1	2	1	2
58	5	14	1	1	1	1	1	1	300	4	1	2	1	2	2	#NULL!	1	3	1	52.4	1.66	#NULL!	2	2	14	#NULL!	2	#NULL!	0	#NULL!	2	2	1	1	1	1
59	5	13	2	1	1	3	3	1	600	7	1	2	2	#NULL!	2	#NULL!	1	2	1	36.4	1.56	#NULL!	2	2	11.7	1	2	#NULL!	1	1	2	2	2	2	1	3
60	4	9	1	1	1	1	2	1	200	4	1	2	2	#NULL!	2	#NULL!	1	3	1	19	1.23	2	2	2	15	#NULL!	2	#NULL!	0	#NULL!	1	1	1	1	1	2
61	1	7	2	2	3	4	4	4	4200	3	1	3	2	#NULL!	1	2	1	2	1	14	1.23	2	2	1	12	#NULL!	2	#NULL!	0	#NULL!	1	1	3	1	3	3
62	5	11	2	2	4	3	4	4	4000	8	1	1	2	#NULL!	1	1	2	#NULL!	1	29	1.43	2	2	2	11.3	1	2	#NULL!	1	1	2	2	3	2	3	3
63	7	15	2	2	4	3	4	4	8000	6	1	3	2	#NULL!	1	1	2	#NULL!	1	30.8	1.45	#NULL!	1	1	11.6	1	2	#NULL!	1	1	3	2	3	2	3	3
64	7	14	2	1	1	1	1	1	250	6	1	2	2	#NULL!	2	#NULL!	1	2	1	43.2	1.6	#NULL!	2	2	15	#NULL!	1	1	0	#NULL!	2	2	1	2	1	1
65	1	9	1	1	1	1	1	2	300	7	2	#NULL!	2	#NULL!	2	#NULL!	1	2	1	18	1.2	1	1	1	10.7	1	2	#NULL!	1	2	1	1	1	2	2	1
66	8	15	2	1	1	1	1	1	500	8	1	2	2	#NULL!	2	#NULL!	1	3	1	57	1.58	#NULL!	2	2	14.2	#NULL!	2	#NULL!	0	#NULL!	3	2	1	2	1	1
67	7	14	1	1	1	1	1	1	450	4	1	2	2	#NULL!	2	#NULL!	1	3	1	55.2	1.63	#NULL!	2	2	16	#NULL!	2	#NULL!	0	#NULL!	2	2	1	1	1	1
68	7	17	1	1	1	1	1	1	500	7	2	#NULL!	2	#NULL!	2	#NULL!	1	2	1	56.6	1.69	#NULL!	2	2	14.2	#NULL!	2	#NULL!	0	#NULL!	3	2	1	2	1	1
69	4	12	2	1	1	1	1	1	400	7	2	#NULL!	2	#NULL!	2	#NULL!	1	1	1	29	1.38	#NULL!	1	2	10.4	1	1	3	1	2	2	1	1	2	1	1
70	7	15	2	1	1	1	1	1	700	6	1	2	2	#NULL!	2	#NULL!	1	3	1	58.7	1.6	#NULL!	2	2	14	#NULL!	2	#NULL!	0	#NULL!	3	2	2	2	1	1
71	4	12	2	1	1	1	1	1	300	6	1	1	2	#NULL!	2	#NULL!	1	3	2	28.4	1.42	#NULL!	2	1	11.8	1	2	#NULL!	1	1	2	1	1	2	1	1
72	8	14	1	1	1	1	2	1	300	7	2	#NULL!	2	#NULL!	2	#NULL!	2	#NULL!	2	47.8	1.62	#NULL!	2	2	14	#NULL!	2	#NULL!	0	#NULL!	2	2	1	2	1	2
73	7	12	1	2	3	3	4	4	2700	6	1	3	2	#NULL!	1	1	2	#NULL!	1	37.3	1.63	#NULL!	2	1	12.2	#NULL!	2	#NULL!	0	#NULL!	2	2	3	2	3	3
74	8	15	2	1	1	1	1	1	500	8	1	3	2	#NULL!	2	#NULL!	1	3	1	57.5	1.58	#NULL!	2	2	15	#NULL!	2	#NULL!	0	#NULL!	3	2	1	2	1	1
75	8	13	1	1	3	1	1	2	1500	5	1	3	2	#NULL!	2	#NULL!	2	#NULL!	1	53	1.6	#NULL!	2	2	12.8	#NULL!	2	#NULL!	0	#NULL!	2	2	2	1	2	1
76	8	15	1	1	1	3	2	1	1000	8	2	#NULL!	2	#NULL!	1	1	2	#NULL!	2	57	1.7	#NULL!	2	2	14	#NULL!	2	#NULL!	0	#NULL!	3	2	2	2	1	2
77	5	12	2	1	4	4	4	4	8200	4	1	1	2	#NULL!	2	#NULL!	2	#NULL!	1	26.6	1.38	#NULL!	2	1	11.7	3	2	#NULL!	1	1	2	2	3	1	3	3
78	4	12	1	2	4	1	4	1	7000	6	1	2	2	#NULL!	1	1	1	3	1	32	1.3	#NULL!	1	2	12.4	1	2	#NULL!	1	1	2	1	3	2	1	3
79	6	14	2	2	3	1	4	1	3000	3	2	#NULL!	2	#NULL!	1	1	1	3	1	29	1.34	#NULL!	1	2	11.8	2	2	#NULL!	1	1	2	2	3	1	1	3
80	4	12	1	1	1	1	2	2	400	6	1	1	2	#NULL!	2	#NULL!	1	1	1	29	1.44	#NULL!	2	1	11.1	1	2	#NULL!	1	1	2	1	1	2	2	2
81	5	13	2	1	1	1	1	1	200	3	1	2	2	#NULL!	2	#NULL!	2	#NULL!	1	43.5	1.55	#NULL!	2	2	11.9	3	2	#NULL!	1	1	2	2	1	1	1	1
82	7	14	2	1	1	1	1	1	300	6	1	2	2	#NULL!	2	#NULL!	1	1	1	46.2	1.44	#NULL!	1	2	10.8	1	2	#NULL!	1	2	2	2	1	2	1	1
83	8	15	1	1	1	1	1	1	500	5	1	3	2	#NULL!	2	#NULL!	1	3	2	50.7	1.66	#NULL!	2	2	17	#NULL!	2	#NULL!	0	#NULL!	3	2	1	1	1	1
84	5	12	1	1	1	1	2	2	450	6	1	1	2	#NULL!	2	#NULL!	1	2	1	35	1.46	#NULL!	2	2	12.5	2	2	#NULL!	1	1	2	2	1	2	2	2
85	8	16	1	1	1	1	1	1	270	3	1	1	1	2	2	#NULL!	2	#NULL!	1	56	1.72	#NULL!	2	2	15.2	#NULL!	2	#NULL!	0	#NULL!	3	2	1	1	1	1
86	8	17	2	1	1	1	1	2	700	6	1	1	1	2	1	1	2	#NULL!	1	53.6	1.67	#NULL!	2	2	13.1	#NULL!	2	#NULL!	0	#NULL!	3	2	2	2	2	1
87	8	16	1	1	1	1	2	1	320	8	1	3	1	2	1	1	1	2	1	54	1.56	#NULL!	1	2	16.3	#NULL!	2	#NULL!	0	#NULL!	3	2	1	2	1	2
88	4	8	1	2	4	2	4	1	6000	4	1	1	1	2	1	1	1	1	1	35	1.41	#NULL!	2	2	13.1	#NULL!	2	#NULL!	0	#NULL!	1	1	3	1	1	3
89	6	12	2	1	1	1	2	2	500	7	2	#NULL!	2	#NULL!	2	#NULL!	2	#NULL!	2	29	1.43	#NULL!	2	1	14.1	#NULL!	2	#NULL!	0	#NULL!	2	2	1	2	2	2
90	6	12	1	1	1	1	2	1	200	6	1	1	2	#NULL!	2	#NULL!	2	#NULL!	1	30	1.42	#NULL!	1	2	12.4	1	2	#NULL!	1	1	2	2	1	2	1	2
91	6	15	2	1	1	1	2	1	500	8	1	2	1	2	1	1	2	#NULL!	1	52	1.65	#NULL!	2	2	14.3	#NULL!	2	#NULL!	0	#NULL!	3	2	1	2	1	2
92	6	13	1	1	1	1	2	1	400	7	2	#NULL!	1	3	2	#NULL!	2	#NULL!	1	39	1.5	#NULL!	2	2	12.8	#NULL!	2	#NULL!	0	#NULL!	2	2	1	2	1	2
93	2	8	2	1	1	1	1	1	650	8	1	1	1	2	2	#NULL!	1	2	1	24	1.29	2	2	2	13.2	#NULL!	2	#NULL!	0	#NULL!	1	1	2	2	1	1
94	2	8	2	1	1	1	2	2	500	4	1	1	1	2	2	#NULL!	2	#NULL!	1	21.7	1.21	2	2	2	12.3	#NULL!	2	#NULL!	0	#NULL!	1	1	1	1	2	2
95	1	8	2	2	4	3	4	3	5500	6	1	2	1	2	1	1	1	1	1	21.8	1.18	2	2	2	13.5	#NULL!	2	#NULL!	0	#NULL!	1	1	3	2	3	3
96	1	7	1	1	1	1	1	1	500	7	2	#NULL!	1	2	1	2	2	#NULL!	1	26	1.33	2	2	2	14.9	#NULL!	2	#NULL!	0	#NULL!	1	1	1	2	1	1
97	4	16	2	1	1	1	1	1	300	7	1	2	1	2	1	1	2	#NULL!	1	55	1.66	#NULL!	2	2	16.3	#NULL!	2	#NULL!	0	#NULL!	3	1	1	2	1	1
98	4	12	1	1	1	1	2	1	600	7	1	1	2	#NULL!	2	#NULL!	2	#NULL!	1	40	1.47	#NULL!	2	2	12.3	1	2	#NULL!	1	1	2	1	2	2	1	2
99	3	13	1	2	4	4	4	4	7860	6	2	#NULL!	2	#NULL!	1	1	1	1	1	32	1.34	#NULL!	1	2	12.4	3	2	#NULL!	1	1	2	1	3	2	3	3
100	3	9	1	1	1	1	2	2	300	7	1	1	1	1	2	#NULL!	2	#NULL!	2	28.7	1.42	2	2	2	12.7	#NULL!	2	#NULL!	0	#NULL!	1	1	1	2	2	2
101	6	13	2	1	1	1	2	2	700	6	1	1	1	2	1	1	1	2	1	27.76	1.36	#NULL!	1	2	14.1	#NULL!	2	#NULL!	0	#NULL!	2	2	2	2	2	2
102	5	13	2	1	1	1	1	1	200	7	2	#NULL!	2	#NULL!	2	#NULL!	1	3	1	43.5	1.55	#NULL!	2	2	11.9	1	2	#NULL!	1	1	2	2	1	2	1	1
103	2	7	2	1	1	1	1	1	500	8	1	1	1	2	2	#NULL!	2	#NULL!	2	22	1.27	2	2	2	12.8	#NULL!	2	#NULL!	0	#NULL!	1	1	1	2	1	1
104	3	7	1	1	1	1	1	1	250	9	1	3	2	#NULL!	2	#NULL!	1	1	2	29.8	1.37	2	2	2	13.6	#NULL!	2	#NULL!	0	#NULL!	1	1	1	2	1	1
105	5	9	1	1	1	1	1	1	600	5	2	#NULL!	2	#NULL!	2	#NULL!	2	#NULL!	2	26	1.31	2	2	2	13	#NULL!	2	#NULL!	0	#NULL!	1	2	2	1	1	1
106	2	6	2	1	1	1	2	3	400	6	1	3	2	#NULL!	1	1	2	#NULL!	1	24.9	1.25	2	2	2	12.7	#NULL!	2	#NULL!	0	#NULL!	1	1	1	2	3	2
107	1	7	1	1	1	1	1	1	250	6	1	1	1	2	1	1	2	#NULL!	1	38.9	1.52	#NULL!	2	2	13.1	#NULL!	2	#NULL!	0	#NULL!	1	1	1	2	1	1
108	4	10	2	2	1	3	2	2	1500	8	2	#NULL!	2	#NULL!	2	#NULL!	1	3	2	36.8	1.54	2	2	2	12.7	#NULL!	2	#NULL!	0	#NULL!	2	1	2	2	2	2
109	2	8	2	1	1	1	1	1	800	8	1	3	2	#NULL!	2	#NULL!	1	2	2	28.3	1.34	2	2	2	12.6	#NULL!	2	#NULL!	0	#NULL!	1	1	2	2	1	1
110	1	7	1	1	1	1	1	1	500	4	2	#NULL!	2	#NULL!	2	#NULL!	2	#NULL!	1	28.8	1.4	2	2	2	14.1	#NULL!	2	#NULL!	0	#NULL!	1	1	1	1	1	1
111	1	6	2	1	1	1	2	1	400	8	1	1	2	#NULL!	2	#NULL!	1	3	2	31	1.44	2	2	2	14.4	#NULL!	2	#NULL!	0	#NULL!	1	1	1	2	1	2
112	4	9	2	1	1	1	2	1	250	7	2	#NULL!	2	#NULL!	2	#NULL!	1	1	2	32.7	1.43	2	2	2	13.6	#NULL!	2	#NULL!	0	#NULL!	1	1	1	2	1	2
113	3	8	1	1	1	1	1	1	200	4	1	3	2	#NULL!	2	#NULL!	2	#NULL!	1	43	1.58	#NULL!	2	2	14.9	#NULL!	2	#NULL!	0	#NULL!	1	1	1	1	1	1
114	4	8	1	1	1	1	1	1	350	6	2	#NULL!	2	#NULL!	2	#NULL!	1	1	1	30.9	1.46	2	2	2	14.1	#NULL!	2	#NULL!	0	#NULL!	1	1	1	2	1	1
115	3	6	2	2	4	2	4	2	4500	6	1	3	1	2	1	1	1	3	1	26.76	1.29	2	2	2	12.8	#NULL!	2	#NULL!	0	#NULL!	1	1	3	2	2	3
116	2	6	1	1	1	1	1	1	400	7	2	#NULL!	2	#NULL!	2	#NULL!	2	#NULL!	1	25	1.25	2	2	2	12.4	#NULL!	1	2	0	#NULL!	1	1	1	2	1	1
117	2	7	2	1	3	1	2	2	1600	7	1	3	2	#NULL!	2	#NULL!	1	3	2	23.6	1.26	2	2	2	13.1	#NULL!	2	#NULL!	0	#NULL!	1	1	2	2	2	2
118	3	9	2	1	1	1	1	1	300	7	1	1	1	2	2	#NULL!	1	1	1	23.5	1.24	2	2	2	14.2	#NULL!	2	#NULL!	0	#NULL!	1	1	1	2	1	1
119	2	8	1	1	4	4	4	4	8600	5	1	1	1	2	1	1	2	#NULL!	1	23.7	1.3	2	2	2	13.2	#NULL!	2	#NULL!	0	#NULL!	1	1	3	1	3	3
120	1	7	2	1	4	1	4	2	6000	5	1	2	1	2	1	1	1	2	1	35	1.45	#NULL!	1	2	13.2	#NULL!	2	#NULL!	0	#NULL!	1	1	3	1	2	3
121	1	6	1	1	1	1	2	1	500	7	1	2	1	2	1	2	2	#NULL!	1	36	1.48	#NULL!	2	2	12.6	#NULL!	2	#NULL!	0	#NULL!	1	1	1	2	1	2
122	2	14	2	1	1	1	1	2	250	4	2	#NULL!	1	2	1	1	1	2	1	46	1.53	#NULL!	2	2	13.7	#NULL!	2	#NULL!	0	#NULL!	2	1	1	1	2	1
123	3	9	1	1	1	1	2	1	300	6	1	1	1	2	1	1	2	#NULL!	1	56	1.5	#NULL!	2	2	14.6	#NULL!	2	#NULL!	0	#NULL!	1	1	1	2	1	2
124	5	15	2	1	1	1	2	1	400	6	1	1	1	2	1	1	1	2	1	45	1.4	#NULL!	1	2	14.2	#NULL!	2	#NULL!	0	#NULL!	3	2	1	2	1	2
125	2	12	1	1	1	1	2	2	200	4	2	#NULL!	2	#NULL!	2	#NULL!	2	#NULL!	1	35	1.43	#NULL!	2	2	14.1	#NULL!	2	#NULL!	0	#NULL!	2	1	1	1	2	2
126	1	6	1	1	1	1	2	2	350	6	2	#NULL!	2	#NULL!	2	#NULL!	1	1	1	33	1.46	#NULL!	2	2	13.3	#NULL!	2	#NULL!	0	#NULL!	1	1	1	2	2	2
127	3	9	2	1	1	1	1	1	500	3	2	#NULL!	2	#NULL!	2	#NULL!	2	#NULL!	2	33	1.4	2	2	2	13.5	#NULL!	2	#NULL!	0	#NULL!	1	1	1	1	1	1
128	6	16	1	1	1	1	2	1	700	6	1	1	1	2	2	#NULL!	2	#NULL!	1	58	1.61	#NULL!	2	2	13.9	#NULL!	2	#NULL!	0	#NULL!	3	2	2	2	1	2
129	1	7	1	1	1	1	1	1	450	5	2	#NULL!	1	2	1	1	2	#NULL!	1	55	1.67	#NULL!	2	2	15.4	#NULL!	2	#NULL!	0	#NULL!	1	1	1	1	1	1
130	4	8	2	1	1	1	1	1	600	5	2	#NULL!	2	#NULL!	2	#NULL!	2	#NULL!	1	55	1.51	2	2	2	16.4	#NULL!	2	#NULL!	0	#NULL!	1	1	2	1	1	1
131	6	16	1	1	1	1	3	2	500	9	1	3	1	2	1	1	1	2	1	55	1.64	#NULL!	2	2	16.5	#NULL!	2	#NULL!	0	#NULL!	3	2	1	2	2	3
132	6	13	2	1	1	1	2	1	250	4	2	#NULL!	2	#NULL!	2	#NULL!	1	2	2	27	1.41	#NULL!	1	1	12.9	#NULL!	2	#NULL!	0	#NULL!	2	2	1	1	1	2
133	1	7	1	1	1	1	1	1	200	5	1	1	1	2	2	#NULL!	2	#NULL!	1	50.9	1.62	#NULL!	2	2	14	#NULL!	2	#NULL!	0	#NULL!	1	1	1	1	1	1
134	8	15	2	1	3	1	2	2	2500	8	1	3	1	2	1	1	1	3	2	45	1.3	#NULL!	1	2	13	#NULL!	2	#NULL!	0	#NULL!	3	2	3	2	2	2
135	1	7	1	1	1	1	3	1	400	6	2	#NULL!	1	2	2	#NULL!	2	#NULL!	1	57	1.57	#NULL!	1	2	16.3	#NULL!	2	#NULL!	0	#NULL!	1	1	1	2	1	3
136	6	14	2	1	1	1	1	1	250	8	1	3	2	#NULL!	2	#NULL!	2	#NULL!	1	28	1.4	#NULL!	1	1	12.9	#NULL!	2	#NULL!	0	#NULL!	2	2	1	2	1	1
137	3	10	2	1	1	1	2	1	1300	7	1	1	1	3	2	#NULL!	2	#NULL!	2	30.9	1.34	2	2	2	12.9	#NULL!	2	#NULL!	0	#NULL!	2	1	2	2	1	2
138	2	7	1	1	1	1	1	4	600	6	2	#NULL!	2	#NULL!	1	1	2	#NULL!	1	23	1.23	2	2	2	12.6	#NULL!	2	#NULL!	0	#NULL!	1	1	2	2	3	1
139	1	6	2	1	1	1	1	1	500	5	1	2	2	#NULL!	2	#NULL!	2	#NULL!	1	30	1.2	2	1	2	15.3	#NULL!	2	#NULL!	0	#NULL!	1	1	1	1	1	1
140	2	9	2	1	1	1	1	1	400	5	2	#NULL!	2	#NULL!	1	1	2	#NULL!	2	26.76	1.46	2	2	1	13.1	#NULL!	2	#NULL!	0	#NULL!	1	1	1	1	1	1
141	1	8	1	1	1	1	2	1	600	7	1	1	1	2	1	1	1	2	1	29	1.56	2	2	1	16.4	#NULL!	2	#NULL!	0	#NULL!	1	1	2	2	1	2
142	1	7	1	1	1	1	1	1	350	5	1	2	1	2	1	1	2	#NULL!	1	39	1.46	#NULL!	2	2	14	#NULL!	2	#NULL!	0	#NULL!	1	1	1	1	1	1
143	5	10	2	1	1	3	1	1	1000	8	2	#NULL!	2	#NULL!	2	#NULL!	2	#NULL!	1	31	1.41	2	2	2	13	#NULL!	2	#NULL!	0	#NULL!	2	2	2	2	1	1
144	2	10	1	1	4	4	4	4	8600	7	1	1	1	3	1	1	1	2	1	25.75	1.35	2	2	2	14.5	#NULL!	2	#NULL!	0	#NULL!	2	1	3	2	3	3
145	6	12	2	1	1	1	1	1	500	6	1	2	1	2	1	1	2	#NULL!	1	21.9	1	2	2	2	13.2	#NULL!	2	#NULL!	0	#NULL!	2	2	1	2	1	1
146	3	9	1	1	1	1	1	1	500	3	2	#NULL!	2	#NULL!	2	#NULL!	2	#NULL!	1	50	1.7	#NULL!	2	2	13.6	#NULL!	2	#NULL!	0	#NULL!	1	1	1	1	1	1
147	5	16	2	1	1	1	1	1	400	7	1	3	2	#NULL!	2	#NULL!	1	1	1	54	1.62	#NULL!	2	2	15.9	#NULL!	2	#NULL!	0	#NULL!	3	2	1	2	1	1
148	2	11	2	2	1	1	1	1	500	8	1	1	2	#NULL!	2	#NULL!	1	3	1	32	1.43	#NULL!	2	2	14.4	#NULL!	2	#NULL!	0	#NULL!	2	1	1	2	1	1
149	1	7	1	1	1	1	1	1	1200	7	1	2	1	2	1	1	2	#NULL!	1	24	1.3	2	2	2	12.8	#NULL!	2	#NULL!	0	#NULL!	1	1	2	2	1	1
150	1	7	1	1	1	3	1	1	1400	4	1	3	1	2	2	#NULL!	2	#NULL!	1	38	1.45	#NULL!	2	2	17.5	#NULL!	2	#NULL!	0	#NULL!	1	1	2	1	1	1
151	1	6	2	1	1	1	2	1	500	6	1	1	2	#NULL!	2	#NULL!	2	#NULL!	1	20	1.19	2	2	2	12.9	#NULL!	2	#NULL!	0	#NULL!	1	1	1	2	1	2
152	4	9	1	1	1	1	2	1	700	3	2	#NULL!	2	#NULL!	2	#NULL!	2	#NULL!	2	36.9	1.12	#NULL!	1	2	14	#NULL!	2	#NULL!	0	#NULL!	1	1	2	1	1	2
153	3	8	1	1	1	1	2	2	800	8	1	2	1	2	1	1	1	2	1	36.6	1.13	#NULL!	1	2	14	#NULL!	2	#NULL!	0	#NULL!	1	1	2	2	2	2
154	2	8	2	1	1	1	2	1	200	7	2	#NULL!	2	#NULL!	2	#NULL!	1	2	2	29	1.3	#NULL!	1	2	14.8	#NULL!	2	#NULL!	0	#NULL!	1	1	1	2	1	2
155	3	8	1	2	4	4	4	4	8200	6	1	3	2	#NULL!	2	#NULL!	2	#NULL!	1	27	1.3	2	2	2	14.9	#NULL!	2	#NULL!	0	#NULL!	1	1	3	2	3	3
156	5	14	1	1	1	1	1	1	400	7	1	1	1	2	1	1	1	2	2	51	1.2	#NULL!	1	2	15.8	#NULL!	2	#NULL!	0	#NULL!	2	2	1	2	1	1
157	6	14	2	1	1	1	2	2	300	6	2	#NULL!	2	#NULL!	2	#NULL!	1	2	1	53	1.45	#NULL!	1	2	11.7	1	1	3	1	1	2	2	1	2	2	2
158	3	9	2	1	1	1	1	1	800	5	1	1	1	1	2	#NULL!	2	#NULL!	2	30	1.5	2	2	1	14	#NULL!	2	#NULL!	0	#NULL!	1	1	2	1	1	1
159	4	12	1	1	1	1	1	1	400	7	2	#NULL!	2	#NULL!	2	#NULL!	1	2	2	32	1.5	#NULL!	2	1	15.2	#NULL!	2	#NULL!	0	#NULL!	2	1	1	2	1	1
160	2	15	2	1	1	1	1	1	600	6	1	2	2	#NULL!	2	#NULL!	1	2	1	49.7	1.21	#NULL!	1	2	16.1	#NULL!	2	#NULL!	0	#NULL!	3	1	2	2	1	1
161	1	14	2	2	3	4	4	4	8500	3	1	1	2	#NULL!	2	#NULL!	2	#NULL!	1	44	1.58	#NULL!	2	2	16.6	#NULL!	2	#NULL!	0	#NULL!	2	1	3	1	3	3
162	2	13	1	1	1	1	1	1	300	7	1	2	1	2	1	1	1	2	1	41	1.5	#NULL!	1	2	14.9	#NULL!	1	3	0	#NULL!	2	1	1	2	1	1
163	2	13	1	1	1	1	2	1	450	4	1	1	2	#NULL!	2	#NULL!	1	1	2	33.6	1.43	#NULL!	2	2	13.4	#NULL!	2	#NULL!	0	#NULL!	2	1	1	1	1	2
164	3	15	1	1	1	1	1	1	800	9	1	3	1	3	2	#NULL!	1	1	1	43.46	1.62	#NULL!	2	2	16.3	#NULL!	2	#NULL!	0	#NULL!	3	1	2	2	1	1
165	3	10	2	1	1	1	2	1	400	6	2	#NULL!	2	#NULL!	2	#NULL!	1	2	1	29	1.42	2	1	2	11.3	2	2	#NULL!	1	1	2	1	1	2	1	2
166	1	6	1	1	1	1	1	1	500	7	2	#NULL!	1	3	2	#NULL!	2	#NULL!	2	51	1.24	#NULL!	1	2	16.8	#NULL!	2	#NULL!	0	#NULL!	1	1	1	2	1	1
167	8	16	2	1	1	1	1	1	240	5	2	#NULL!	2	#NULL!	2	#NULL!	1	3	2	46	1.53	#NULL!	2	2	17.8	#NULL!	2	#NULL!	0	#NULL!	3	2	1	1	1	1
168	3	9	2	1	1	1	1	1	200	6	2	#NULL!	2	#NULL!	2	#NULL!	1	1	2	52.76	1.19	#NULL!	1	2	15.4	#NULL!	2	#NULL!	0	#NULL!	1	1	1	2	1	1
169	1	8	1	1	1	1	1	1	400	7	1	3	1	1	1	1	2	#NULL!	2	52	1.25	2	1	2	16.9	#NULL!	2	#NULL!	0	#NULL!	1	1	1	2	1	1
170	7	16	1	1	1	1	1	1	300	6	2	#NULL!	2	#NULL!	2	#NULL!	1	2	1	38	1.1	#NULL!	1	2	12.6	1	2	#NULL!	1	1	3	2	1	2	1	1
171	7	14	1	1	1	1	2	1	200	6	2	#NULL!	1	2	2	#NULL!	1	2	1	38.7	1.15	#NULL!	1	2	12.8	3	2	#NULL!	1	1	2	2	1	2	1	2
172	2	8	2	1	1	1	1	1	500	7	1	2	1	2	2	#NULL!	1	2	2	36	1.5	2	2	2	14	#NULL!	2	#NULL!	0	#NULL!	1	1	1	2	1	1
173	5	14	1	1	1	1	1	1	800	3	1	3	1	2	2	#NULL!	1	2	2	48.7	1.56	#NULL!	2	2	16.4	#NULL!	2	#NULL!	0	#NULL!	2	2	2	1	1	1
174	2	8	1	1	1	1	1	1	250	6	1	2	2	#NULL!	2	#NULL!	2	#NULL!	1	30	1.25	2	2	2	15	#NULL!	2	#NULL!	0	#NULL!	1	1	1	2	1	1
175	5	13	2	1	1	1	2	1	300	8	2	#NULL!	2	#NULL!	1	2	1	1	1	37	1.44	#NULL!	2	2	10.7	1	2	#NULL!	1	2	2	2	1	2	1	2
176	3	9	2	1	1	1	1	1	200	6	2	#NULL!	1	2	2	#NULL!	1	2	1	27	1.27	#NULL!	1	2	11.3	3	2	#NULL!	1	1	1	1	1	2	1	1
177	5	13	1	1	1	1	1	1	450	7	1	2	2	#NULL!	2	#NULL!	1	2	1	37	1.38	#NULL!	1	2	12.4	3	1	4	1	1	2	2	1	2	1	1
178	5	12	2	1	1	1	1	1	500	8	2	#NULL!	2	#NULL!	1	1	1	3	1	30	1.3	#NULL!	1	2	11.9	3	2	#NULL!	1	1	2	2	1	2	1	1
179	8	17	2	1	1	1	2	1	200	6	2	#NULL!	1	3	2	#NULL!	1	2	1	51.9	1.58	#NULL!	1	2	9.5	1	2	#NULL!	1	2	3	2	1	2	1	2
180	1	7	2	1	1	1	1	1	300	7	1	1	2	#NULL!	2	#NULL!	1	2	1	13.2	1.2	1	1	2	10.5	1	1	2	1	2	1	1	1	2	1	1
181	3	12	2	1	1	1	1	1	250	6	2	#NULL!	2	#NULL!	2	#NULL!	1	2	1	32	1.44	#NULL!	2	2	10.3	1	2	#NULL!	1	2	2	1	1	2	1	1
182	2	6	2	1	1	1	1	1	500	8	1	2	2	#NULL!	2	#NULL!	1	3	1	25.51	1.21	2	1	2	11.3	3	1	3	1	1	1	1	1	2	1	1
183	1	6	2	1	1	1	2	1	300	7	1	1	2	#NULL!	2	#NULL!	1	1	1	23.6	1.25	2	2	2	10.9	1	1	7	1	2	1	1	1	2	1	2
184	2	7	1	1	1	1	1	1	260	6	2	#NULL!	2	#NULL!	2	#NULL!	1	1	1	21	1.23	2	2	2	11.1	1	1	3	1	1	1	1	1	2	1	1
185	6	13	1	1	1	1	2	2	400	7	1	1	1	2	2	#NULL!	1	3	1	40	1.55	#NULL!	2	2	12.3	1	1	2	1	1	2	2	1	2	2	2
186	2	7	2	2	3	1	4	1	3500	6	2	#NULL!	1	1	1	1	1	1	1	22	1.19	2	2	2	11.3	2	2	#NULL!	1	1	1	1	3	2	1	3
187	8	16	1	1	1	1	1	1	500	7	2	#NULL!	2	#NULL!	2	#NULL!	1	1	1	53	1.69	#NULL!	2	2	11	3	2	#NULL!	1	1	3	2	1	2	1	1
188	8	15	1	2	4	4	4	4	8300	4	1	2	1	2	2	#NULL!	1	2	1	38.6	1.51	#NULL!	1	2	14.3	#NULL!	1	1	0	#NULL!	3	2	3	1	3	3
189	6	14	2	1	1	1	2	2	500	5	2	#NULL!	1	2	1	1	1	1	1	28	1.4	#NULL!	1	1	13.2	#NULL!	2	#NULL!	0	#NULL!	2	2	1	1	2	2
190	6	12	2	1	4	1	4	1	5000	4	1	1	1	2	1	1	1	2	1	33	1.39	#NULL!	2	2	12	#NULL!	2	#NULL!	0	#NULL!	2	2	3	1	1	3
191	3	9	1	1	1	1	2	1	300	6	2	#NULL!	1	2	2	#NULL!	1	2	1	21.6	1.25	1	1	2	11.2	1	1	1	1	2	1	1	1	2	1	2
192	2	8	2	1	1	1	2	2	400	7	2	#NULL!	1	2	2	#NULL!	2	#NULL!	2	24.8	1.27	2	2	2	11.4	1	1	3	1	1	1	1	1	2	2	2
193	4	14	1	1	3	1	4	1	2800	6	2	#NULL!	1	2	2	#NULL!	1	2	1	35.5	1.5	#NULL!	2	2	12.5	2	2	#NULL!	1	1	2	1	3	2	1	3
194	3	10	1	1	1	1	2	2	450	6	2	#NULL!	1	2	2	#NULL!	1	2	1	27	1.27	2	2	2	11.1	1	2	#NULL!	1	1	2	1	1	2	2	2
195	7	17	1	1	1	1	2	1	300	6	2	#NULL!	2	#NULL!	2	#NULL!	1	2	1	38	1.53	#NULL!	1	2	7.6	1	1	5	1	3	3	2	1	2	1	2
196	5	14	1	1	1	1	2	1	200	5	2	#NULL!	2	#NULL!	2	#NULL!	1	2	1	33	1.42	#NULL!	1	2	12.6	3	1	3	1	1	2	2	1	1	1	2
197	1	7	2	1	1	1	1	2	500	7	2	#NULL!	1	2	1	1	1	2	1	35.5	1.49	#NULL!	2	2	14.2	#NULL!	2	#NULL!	0	#NULL!	1	1	1	2	2	1
198	7	16	1	1	1	1	2	1	250	6	2	#NULL!	1	2	2	#NULL!	1	2	1	58.6	1.62	#NULL!	2	2	12.3	2	1	1	1	1	3	2	1	2	1	2
199	1	8	2	1	1	1	2	1	300	6	1	3	1	2	1	1	1	3	1	28	1.42	#NULL!	1	1	13.8	#NULL!	1	2	0	#NULL!	1	1	1	2	1	2
200	2	9	1	1	1	1	2	2	450	7	2	#NULL!	2	#NULL!	2	#NULL!	1	3	1	26	1.34	2	2	2	13.4	#NULL!	1	2	0	#NULL!	1	1	1	2	2	2
201	1	6	2	1	1	1	1	1	300	8	2	#NULL!	2	#NULL!	2	#NULL!	2	#NULL!	1	22	1.24	2	2	2	14.3	#NULL!	1	1	0	#NULL!	1	1	1	2	1	1
202	1	7	1	1	1	1	2	2	800	6	1	3	1	3	1	2	1	1	1	33.9	1.41	2	2	2	13.1	#NULL!	1	1	0	#NULL!	1	1	2	2	2	2
203	2	7	2	1	1	1	2	1	200	9	2	#NULL!	2	#NULL!	2	#NULL!	1	1	1	30.6	1.39	2	2	2	10.3	1	1	2	1	2	1	1	1	2	1	2
204	8	14	1	1	1	1	1	1	350	6	2	#NULL!	2	#NULL!	2	#NULL!	1	1	2	26	1.32	#NULL!	1	2	11.6	3	2	#NULL!	1	1	2	2	1	2	1	1
205	8	15	1	1	1	3	1	2	500	6	1	2	1	2	2	#NULL!	1	3	1	43	1.48	#NULL!	2	2	12.8	#NULL!	1	1	0	#NULL!	3	2	1	2	2	1
206	4	14	1	1	1	2	1	1	400	5	2	#NULL!	1	2	2	#NULL!	1	1	1	50.7	1.65	#NULL!	2	2	12.3	1	1	4	1	1	2	1	1	1	1	1
207	3	8	2	1	1	1	1	1	700	7	2	#NULL!	2	#NULL!	2	#NULL!	2	#NULL!	1	22.7	1.27	2	2	2	12.9	#NULL!	1	1	0	#NULL!	1	1	2	2	1	1
208	4	11	1	1	1	1	1	1	500	7	1	3	1	3	2	#NULL!	2	#NULL!	2	38.6	1.49	#NULL!	2	2	13	#NULL!	2	#NULL!	0	#NULL!	2	1	1	2	1	1
209	5	12	1	1	1	1	2	1	600	7	1	3	1	3	2	#NULL!	2	#NULL!	2	50	1.65	#NULL!	2	2	14.4	#NULL!	2	#NULL!	0	#NULL!	2	2	2	2	1	2
210	1	7	2	1	4	2	4	1	4000	4	2	#NULL!	2	#NULL!	2	#NULL!	1	2	1	20	1.23	2	2	2	11.2	1	1	3	1	1	1	1	3	1	1	3
211	7	12	2	1	1	1	1	1	400	3	1	2	2	#NULL!	2	#NULL!	2	#NULL!	1	38	1.51	#NULL!	2	2	6.7	1	2	#NULL!	1	3	2	2	1	1	1	1
212	2	8	2	1	1	1	1	1	200	6	2	#NULL!	1	2	2	#NULL!	2	#NULL!	1	26	1	2	1	2	9.3	1	2	#NULL!	1	2	1	1	1	2	1	1
213	6	17	1	1	1	1	2	1	800	3	2	#NULL!	2	#NULL!	2	#NULL!	1	2	2	54	1.65	#NULL!	2	2	12	1	1	3	1	1	3	2	2	1	1	2
214	4	10	2	1	1	1	3	3	350	6	2	#NULL!	1	2	2	#NULL!	2	#NULL!	1	33.5	1	2	1	2	10.6	3	2	#NULL!	1	2	2	1	1	2	3	3
215	1	7	2	1	1	1	1	1	400	6	2	#NULL!	2	#NULL!	2	#NULL!	2	#NULL!	1	19	1.2	2	2	2	6.3	1	1	5	1	3	1	1	1	2	1	1
216	1	9	2	1	1	1	1	1	500	8	2	#NULL!	2	#NULL!	2	#NULL!	2	#NULL!	1	27	1.2	2	1	2	9.3	1	1	3	1	2	1	1	1	2	1	1
217	1	7	2	1	1	1	1	1	800	7	1	2	1	2	2	#NULL!	2	#NULL!	2	24	1.3	2	2	2	9.5	3	1	4	1	2	1	1	2	2	1	1
218	6	15	2	1	1	1	1	1	200	6	2	#NULL!	1	3	2	#NULL!	1	1	1	39	1.5	#NULL!	2	2	10.54	2	2	#NULL!	1	2	3	2	1	2	1	1
219	8	17	2	1	1	1	1	1	350	6	2	#NULL!	2	#NULL!	2	#NULL!	2	#NULL!	2	49	1.2	#NULL!	1	2	9.8	1	2	#NULL!	1	2	3	2	1	2	1	1
220	5	12	1	1	1	1	2	1	650	7	2	#NULL!	2	#NULL!	2	#NULL!	1	3	2	37	1.51	#NULL!	2	2	12.6	2	1	1	1	1	2	2	2	2	1	2
221	2	8	2	1	1	1	1	1	400	6	1	2	2	#NULL!	2	#NULL!	1	2	2	28	1.5	2	2	2	9.5	1	1	2	1	2	1	1	1	2	1	1
222	3	9	2	1	1	1	2	1	450	6	2	#NULL!	2	#NULL!	2	#NULL!	2	#NULL!	1	54	1.63	#NULL!	2	2	8.8	1	2	#NULL!	1	2	1	1	1	2	1	2
223	5	13	1	1	1	1	1	1	1000	7	2	#NULL!	2	#NULL!	2	#NULL!	2	#NULL!	1	54	1.3	#NULL!	1	2	7.6	1	1	8	1	3	2	2	2	2	1	1
224	5	8	2	1	1	1	1	1	350	6	2	#NULL!	1	2	2	#NULL!	1	1	1	31	1.33	2	2	2	9.83	3	2	#NULL!	1	2	1	2	1	2	1	1
225	1	7	2	1	1	1	1	1	500	8	2	#NULL!	1	2	2	#NULL!	2	#NULL!	1	33	1.34	#NULL!	1	2	10.5	3	2	#NULL!	1	2	1	1	1	2	1	1
226	5	13	1	1	1	1	2	2	1000	9	1	2	1	2	1	1	2	#NULL!	2	36.6	1.4	#NULL!	1	2	14.7	#NULL!	1	2	0	#NULL!	2	2	2	2	2	2
127	2	6	1	1	1	1	1	1	400	8	2	#NULL!	2	#NULL!	2	#NULL!	1	3	1	24	1.25	2	2	2	13.6	#NULL!	1	6	0	#NULL!	1	1	1	2	1	1
228	4	10	2	1	4	2	4	1	8400	4	1	1	1	3	1	1	2	#NULL!	1	28	1.35	2	2	2	15.2	#NULL!	2	#NULL!	0	#NULL!	2	1	3	1	1	3
229	2	8	1	1	1	1	1	1	300	6	1	2	1	2	1	1	1	2	1	30	1	#NULL!	1	2	14.8	#NULL!	2	#NULL!	0	#NULL!	1	1	1	2	1	1
230	3	9	1	1	1	1	1	1	1000	7	1	1	1	2	1	1	1	2	2	27	1.2	#NULL!	1	2	15	#NULL!	2	#NULL!	0	#NULL!	1	1	2	2	1	1
231	1	8	2	1	1	1	1	1	300	5	1	1	1	2	1	1	1	2	2	35	1.3	#NULL!	1	2	14.9	#NULL!	2	#NULL!	0	#NULL!	1	1	1	1	1	1
232	3	9	1	1	1	1	1	1	800	6	1	2	1	2	1	1	1	2	1	34	1.2	#NULL!	1	2	13.3	#NULL!	2	#NULL!	0	#NULL!	1	1	2	2	1	1
233	4	10	2	1	1	1	1	1	1000	5	1	1	1	2	2	#NULL!	2	#NULL!	2	32	1.2	#NULL!	1	2	13	#NULL!	2	#NULL!	0	#NULL!	2	1	2	1	1	1
234	1	9	2	2	1	1	1	1	400	4	2	#NULL!	2	#NULL!	2	#NULL!	1	1	1	22	1.27	2	2	2	11.2	1	2	#NULL!	1	1	1	1	1	1	1	1
235	8	15	2	2	4	4	4	4	9600	6	2	#NULL!	2	#NULL!	1	1	1	2	2	42.6	1.6	#NULL!	2	2	11.8	3	2	#NULL!	1	1	3	2	3	2	3	3
236	6	12	2	2	4	2	4	1	8700	4	1	1	1	1	2	#NULL!	2	#NULL!	1	39	1.48	#NULL!	2	2	9.8	1	1	5	1	2	2	2	3	1	1	3
237	3	12	1	1	1	1	1	1	400	3	1	2	2	#NULL!	2	#NULL!	1	3	1	31.5	1.44	#NULL!	2	2	12.7	1	2	#NULL!	1	1	2	1	1	1	1	1
238	6	13	2	2	4	4	4	4	9200	6	2	#NULL!	1	2	1	1	1	2	2	39	1.57	#NULL!	2	2	10.9	1	2	#NULL!	1	2	2	2	3	2	3	3
239	6	15	2	2	1	1	2	1	300	3	1	1	2	#NULL!	2	#NULL!	1	1	1	46	1.62	#NULL!	2	2	10.9	1	2	#NULL!	1	2	3	2	1	1	1	2
240	5	16	1	2	1	1	1	1	400	4	2	#NULL!	2	#NULL!	2	#NULL!	1	3	1	55.9	1.7	#NULL!	2	2	11.7	1	1	3	1	1	3	2	1	1	1	1
241	2	8	2	2	4	4	4	4	8540	5	1	3	1	2	2	#NULL!	2	#NULL!	2	26	1.26	2	2	2	10.64	1	2	#NULL!	1	2	1	1	3	1	3	3
242	1	7	2	2	3	2	4	1	8200	3	2	#NULL!	2	#NULL!	2	#NULL!	1	2	2	19	1.13	2	2	2	11	1	2	#NULL!	1	1	1	1	3	1	1	3
243	3	10	1	2	1	1	1	1	450	4	1	1	2	#NULL!	2	#NULL!	1	2	2	59.9	1.73	#NULL!	2	2	10	1	1	8	1	2	2	1	1	1	1	1
244	1	7	2	1	1	1	1	1	800	6	1	1	2	#NULL!	2	#NULL!	1	1	2	25	1.31	2	2	2	11.3	2	2	#NULL!	1	1	1	1	2	2	1	1
245	2	9	2	2	3	4	4	4	9500	5	2	#NULL!	2	#NULL!	2	#NULL!	1	3	1	22.7	1.28	2	2	2	10.3	2	1	3	1	2	1	1	3	1	3	3
246	1	6	1	2	4	1	4	1	6000	4	1	3	1	2	1	1	1	2	1	19	1.19	2	2	2	12.6	#NULL!	2	#NULL!	0	#NULL!	1	1	3	1	1	3
247	5	13	1	2	4	4	4	4	8600	3	2	#NULL!	2	#NULL!	1	1	1	1	1	32	1.37	#NULL!	1	2	12	2	2	#NULL!	1	1	2	2	3	1	3	3
248	1	6	2	2	1	1	1	1	400	7	2	#NULL!	2	#NULL!	1	1	1	2	2	17.9	1.1	2	2	2	9.84	1	1	6	1	2	1	1	1	2	1	1
249	6	12	2	2	1	1	1	1	250	6	2	#NULL!	1	2	2	#NULL!	1	3	1	33	1.56	#NULL!	2	1	11.7	3	2	#NULL!	1	1	2	2	1	2	1	1
250	7	15	1	2	4	4	4	4	9000	5	2	#NULL!	2	#NULL!	1	1	1	1	2	48.8	1.64	#NULL!	2	2	11.9	3	2	#NULL!	1	1	3	2	3	1	3	3
251	2	7	2	2	4	1	4	1	6500	4	1	1	2	#NULL!	2	#NULL!	1	2	2	17.8	1.15	2	2	2	10.53	1	2	#NULL!	1	2	1	1	3	1	1	3
252	1	6	2	2	3	1	4	1	3500	5	2	#NULL!	1	2	2	#NULL!	2	#NULL!	1	26	1.4	2	2	1	12.8	#NULL!	2	#NULL!	0	#NULL!	1	1	3	1	1	3
253	3	10	1	2	4	1	4	1	6000	3	1	3	2	#NULL!	2	#NULL!	1	2	1	27.8	1.4	2	2	2	12.3	#NULL!	2	#NULL!	0	#NULL!	2	1	3	1	1	3
254	3	9	2	2	3	1	4	1	3500	8	2	#NULL!	2	#NULL!	2	#NULL!	2	#NULL!	1	27	1.37	2	2	2	12.6	#NULL!	2	#NULL!	0	#NULL!	1	1	3	2	1	3
255	1	8	1	1	1	1	1	1	450	8	1	1	2	#NULL!	2	#NULL!	2	#NULL!	2	55.76	1.67	#NULL!	2	2	16.2	#NULL!	2	#NULL!	0	#NULL!	1	1	1	2	1	1
256	3	13	1	1	1	1	1	1	850	10	2	#NULL!	2	#NULL!	2	#NULL!	2	#NULL!	1	45	1.61	#NULL!	2	2	14.6	#NULL!	2	#NULL!	0	#NULL!	2	1	2	2	1	1
257	6	12	1	1	1	1	1	1	500	7	1	1	2	#NULL!	2	#NULL!	2	#NULL!	2	31	1.49	#NULL!	2	1	16	#NULL!	2	#NULL!	0	#NULL!	2	2	1	2	1	1
258	4	10	2	2	4	2	4	1	7500	6	2	#NULL!	2	#NULL!	2	#NULL!	1	3	2	24.9	1.35	2	2	2	9.4	1	2	#NULL!	1	2	2	1	3	2	1	3
259	2	9	2	1	1	1	2	1	600	6	1	3	1	2	2	#NULL!	2	#NULL!	1	28.8	1.37	2	2	2	13.6	#NULL!	2	#NULL!	0	#NULL!	1	1	2	2	1	2
260	4	12	1	1	1	1	1	1	300	6	2	#NULL!	2	#NULL!	2	#NULL!	1	2	2	31.8	1.4	#NULL!	2	2	11.8	2	1	5	1	1	2	1	1	2	1	1
261	6	12	2	1	1	1	1	1	500	6	1	3	1	2	2	#NULL!	2	#NULL!	2	37	1.55	#NULL!	2	2	13.9	#NULL!	2	#NULL!	0	#NULL!	2	2	1	2	1	1
262	4	10	2	2	4	4	4	4	9700	5	1	3	1	2	1	1	1	1	1	25.8	1.31	2	2	2	14.2	#NULL!	2	#NULL!	0	#NULL!	2	1	3	1	3	3
263	1	8	2	2	1	1	1	1	700	8	2	#NULL!	1	2	2	#NULL!	2	#NULL!	1	35	1.5	2	2	2	13	#NULL!	2	#NULL!	0	#NULL!	1	1	2	2	1	1
264	5	11	1	1	1	1	1	1	600	7	1	3	1	2	2	#NULL!	2	#NULL!	2	29	1.45	#NULL!	2	1	13.1	#NULL!	2	#NULL!	0	#NULL!	2	2	2	2	1	1
265	5	12	2	2	4	4	4	4	9500	5	2	#NULL!	1	2	2	#NULL!	1	2	1	29.9	1.48	#NULL!	2	1	14	#NULL!	2	#NULL!	0	#NULL!	2	2	3	1	3	3
266	1	7	1	2	3	2	4	1	5500	6	1	1	2	#NULL!	1	2	2	#NULL!	2	19.5	1.14	2	2	2	12.9	#NULL!	2	#NULL!	0	#NULL!	1	1	3	2	1	3
267	6	12	2	2	4	4	4	4	8500	5	2	#NULL!	2	#NULL!	1	1	2	#NULL!	2	30	1.55	#NULL!	2	1	13.6	#NULL!	2	#NULL!	0	#NULL!	2	2	3	1	3	3
268	5	12	1	2	3	1	4	2	3200	4	1	1	1	3	2	#NULL!	1	1	1	40.5	1.57	#NULL!	2	2	14.8	#NULL!	2	#NULL!	0	#NULL!	2	2	3	1	2	3
269	5	13	1	2	1	1	2	2	500	7	2	#NULL!	2	#NULL!	2	#NULL!	2	#NULL!	2	33	1.59	2	2	2	13.5	#NULL!	2	#NULL!	0	#NULL!	2	2	1	2	2	2
270	6	13	2	2	4	4	4	4	10000	6	1	3	1	2	1	1	1	2	1	40	1.67	#NULL!	2	1	12.9	#NULL!	2	#NULL!	0	#NULL!	2	2	3	2	3	3
271	1	6	1	2	3	2	4	1	4500	4	2	#NULL!	2	#NULL!	2	#NULL!	2	#NULL!	2	20	1.2	2	2	2	13.1	#NULL!	2	#NULL!	0	#NULL!	1	1	3	1	1	3
272	1	8	1	1	1	1	1	1	400	6	2	#NULL!	2	#NULL!	2	#NULL!	1	2	1	25.7	1.34	2	2	2	13.6	#NULL!	2	#NULL!	0	#NULL!	1	1	1	2	1	1
273	1	6	2	2	4	1	4	2	5000	7	1	1	2	#NULL!	1	1	1	3	1	18.7	1.17	2	2	2	10.64	1	1	3	1	2	1	1	3	2	2	3
274	1	7	1	1	2	1	1	1	2400	3	2	#NULL!	2	#NULL!	2	#NULL!	1	1	2	20.8	1.2	2	2	2	15	#NULL!	2	#NULL!	0	#NULL!	1	1	3	1	1	1
275	1	8	1	2	4	4	4	4	8600	5	2	#NULL!	1	2	2	#NULL!	2	#NULL!	1	23.8	1.2	2	2	2	14	#NULL!	2	#NULL!	0	#NULL!	1	1	3	1	3	3
276	1	8	2	2	3	4	4	4	7400	6	2	#NULL!	2	#NULL!	2	#NULL!	2	#NULL!	1	30	1.41	2	2	2	13.8	#NULL!	2	#NULL!	0	#NULL!	1	1	3	2	3	3
277	2	10	1	2	1	2	1	1	1600	9	2	#NULL!	2	#NULL!	2	#NULL!	1	3	1	24	1.3	2	2	2	12.2	#NULL!	2	#NULL!	0	#NULL!	2	1	2	2	1	1
278	1	7	2	1	2	1	1	2	2500	6	1	1	1	2	2	#NULL!	1	2	2	27.7	1.24	2	2	2	12.2	#NULL!	2	#NULL!	0	#NULL!	1	1	3	2	2	1
279	8	13	1	2	4	4	4	4	9500	6	2	#NULL!	2	#NULL!	1	1	1	1	1	41.7	1.62	#NULL!	2	1	13.5	#NULL!	2	#NULL!	0	#NULL!	2	2	3	2	3	3
280	8	15	1	2	2	2	2	2	3000	6	2	#NULL!	1	2	1	1	1	2	1	52.8	1.46	#NULL!	1	2	12.8	3	1	2	1	1	3	2	3	2	2	2
281	8	16	1	1	2	2	1	1	3500	4	1	3	2	#NULL!	2	#NULL!	1	1	2	45	1.5	#NULL!	1	2	15.4	#NULL!	2	#NULL!	0	#NULL!	3	2	3	1	1	1
282	8	14	2	1	1	1	1	1	500	3	1	2	1	2	1	1	1	2	2	62	1.42	#NULL!	1	2	15.4	#NULL!	2	#NULL!	0	#NULL!	2	2	1	1	1	1
283	8	16	2	1	1	1	2	1	600	9	1	1	1	2	2	#NULL!	1	2	1	54.6	1.68	#NULL!	2	2	16.2	#NULL!	2	#NULL!	0	#NULL!	3	2	2	2	1	2
184	7	14	1	2	1	2	1	1	1500	8	2	#NULL!	2	#NULL!	2	#NULL!	1	1	1	42.6	1.53	#NULL!	2	2	13.8	#NULL!	1	2	0	#NULL!	2	2	2	2	1	1
285	3	9	2	2	4	1	4	4	4600	4	2	#NULL!	2	#NULL!	2	#NULL!	1	3	2	46	1.46	2	2	2	12.5	#NULL!	2	#NULL!	0	#NULL!	1	1	3	1	3	3
286	8	16	1	2	4	1	4	2	5600	6	2	#NULL!	1	2	2	#NULL!	2	#NULL!	2	55	1.66	#NULL!	2	2	17	#NULL!	2	#NULL!	0	#NULL!	3	2	3	2	2	3
287	7	12	1	1	1	1	1	1	700	6	1	1	1	2	2	#NULL!	1	2	2	47.6	1.51	#NULL!	2	2	13	#NULL!	2	#NULL!	0	#NULL!	2	2	2	2	1	1
288	7	14	2	1	1	1	1	1	350	8	1	3	1	2	1	1	1	3	1	50	1.7	#NULL!	2	2	14.7	#NULL!	1	1	0	#NULL!	2	2	1	2	1	1
289	7	13	1	2	4	4	4	4	10000	7	1	1	2	#NULL!	1	1	1	2	1	32.6	1.32	#NULL!	1	2	12.6	2	1	3	1	1	2	2	3	2	3	3
290	7	13	1	1	1	1	1	1	600	8	2	#NULL!	2	#NULL!	2	#NULL!	2	#NULL!	1	31.8	1.44	#NULL!	2	2	13.5	#NULL!	2	#NULL!	0	#NULL!	2	2	2	2	1	1
291	7	16	2	2	4	2	4	1	7500	7	1	3	1	2	1	1	1	2	1	58	1.49	#NULL!	2	2	14.1	#NULL!	2	#NULL!	0	#NULL!	3	2	3	2	1	3
292	7	13	1	2	1	1	1	3	600	3	1	1	1	2	1	1	1	2	1	52	1.59	#NULL!	2	2	14.7	#NULL!	2	#NULL!	0	#NULL!	2	2	2	1	3	1
293	7	14	2	2	4	4	4	4	9500	4	1	3	1	3	1	1	1	1	1	54	1.51	#NULL!	2	2	15	#NULL!	2	#NULL!	0	#NULL!	2	2	3	1	3	3
294	7	12	2	2	4	4	4	4	8600	5	2	#NULL!	2	#NULL!	2	#NULL!	1	1	1	32	1.49	#NULL!	2	2	14.3	#NULL!	1	6	0	#NULL!	2	2	3	1	3	3
295	6	13	1	2	2	1	3	2	1500	5	1	1	2	#NULL!	2	#NULL!	1	1	2	32.9	1.42	#NULL!	2	2	15	#NULL!	2	#NULL!	0	#NULL!	2	2	2	1	2	3
296	6	12	1	2	4	2	4	3	7500	6	1	3	1	2	1	1	1	2	2	43	1.49	#NULL!	2	2	13.4	#NULL!	2	#NULL!	0	#NULL!	2	2	3	2	3	3
297	6	12	1	2	1	1	1	1	400	7	2	#NULL!	2	#NULL!	2	#NULL!	1	1	2	39	1.57	#NULL!	2	2	12.7	1	2	#NULL!	1	1	2	2	1	2	1	1
298	6	13	2	2	4	2	4	1	6500	6	1	1	1	3	1	2	1	2	1	31.9	1.31	#NULL!	1	2	11.9	3	2	#NULL!	1	1	2	2	3	2	1	3
299	6	13	1	2	1	1	3	3	450	3	1	1	1	3	1	1	2	#NULL!	2	58	1.71	#NULL!	2	2	16.2	#NULL!	2	#NULL!	0	#NULL!	2	2	1	1	3	3
300	6	12	1	1	2	2	2	3	2500	4	2	#NULL!	2	#NULL!	2	#NULL!	2	#NULL!	1	35	1.44	#NULL!	2	2	14.2	#NULL!	2	#NULL!	0	#NULL!	2	2	3	1	3	2
301	6	12	1	2	2	1	3	3	2000	6	2	#NULL!	2	#NULL!	2	#NULL!	1	1	1	37	1.4	#NULL!	2	2	14	#NULL!	2	#NULL!	0	#NULL!	2	2	3	2	3	3
302	6	13	2	2	4	4	4	4	9500	5	1	3	1	2	1	1	2	#NULL!	2	35	1.48	#NULL!	2	2	14.5	#NULL!	2	#NULL!	0	#NULL!	2	2	3	1	3	3
303	6	13	2	1	1	1	1	1	500	4	2	#NULL!	2	#NULL!	2	#NULL!	1	2	2	41.5	1.6	#NULL!	2	2	14.4	#NULL!	2	#NULL!	0	#NULL!	2	2	1	1	1	1
304	6	12	1	1	1	1	1	1	500	3	2	#NULL!	2	#NULL!	2	#NULL!	2	#NULL!	1	39	1.57	#NULL!	2	2	13.9	#NULL!	2	#NULL!	0	#NULL!	2	2	1	1	1	1
305	6	12	1	2	2	1	1	2	1700	5	2	#NULL!	2	#NULL!	2	#NULL!	1	1	1	36.5	1.44	#NULL!	2	2	13.6	#NULL!	1	3	0	#NULL!	2	2	2	1	2	1
306	6	12	2	2	4	4	4	4	9200	8	1	3	1	2	1	1	1	2	1	32	1.5	#NULL!	2	1	15.2	#NULL!	2	#NULL!	0	#NULL!	2	2	3	2	3	3
307	4	13	1	2	1	1	1	1	1100	4	2	#NULL!	2	#NULL!	2	#NULL!	1	1	2	40	1.5	#NULL!	2	2	15.6	#NULL!	2	#NULL!	0	#NULL!	2	1	2	1	1	1
308	6	12	2	2	4	4	4	4	8300	4	1	1	1	2	1	1	1	1	1	46	1.54	#NULL!	2	2	15.3	#NULL!	2	#NULL!	0	#NULL!	2	2	3	1	3	3
309	6	13	2	1	1	1	1	1	450	3	1	3	1	2	2	#NULL!	2	#NULL!	2	41	1.57	#NULL!	2	2	14.2	#NULL!	2	#NULL!	0	#NULL!	2	2	1	1	1	1
310	1	7	1	2	1	1	2	1	300	5	1	1	2	#NULL!	2	#NULL!	1	3	1	42	1.56	2	2	2	15.7	#NULL!	2	#NULL!	0	#NULL!	1	1	1	1	1	2
311	3	10	1	1	1	1	1	1	200	3	2	#NULL!	2	#NULL!	2	#NULL!	2	#NULL!	2	31.9	1.45	2	2	2	12.5	#NULL!	2	#NULL!	0	#NULL!	2	1	1	1	1	1
312	6	15	2	2	2	2	2	3	2000	5	1	3	2	#NULL!	2	#NULL!	2	#NULL!	1	50	1.56	#NULL!	2	2	13.3	#NULL!	2	#NULL!	0	#NULL!	3	2	3	1	3	2
313	3	8	2	1	4	4	4	4	8700	5	1	1	1	3	2	#NULL!	1	2	2	26.5	1.31	2	2	2	14.1	#NULL!	2	#NULL!	0	#NULL!	1	1	3	1	3	3
314	3	9	1	2	4	4	4	4	9000	5	1	3	1	2	1	1	2	#NULL!	1	31.5	1.31	2	2	2	14	#NULL!	2	#NULL!	0	#NULL!	1	1	3	1	3	3
315	3	9	1	2	2	1	1	1	3500	9	1	1	1	2	2	#NULL!	2	#NULL!	2	37.5	1.52	2	2	2	14.7	#NULL!	2	#NULL!	0	#NULL!	1	1	3	2	1	1
316	6	10	2	2	4	4	4	4	9200	5	1	3	1	2	1	1	2	#NULL!	2	43.5	1.58	2	2	2	14.6	#NULL!	2	#NULL!	0	#NULL!	2	2	3	1	3	3
317	1	7	1	1	1	1	1	1	500	3	2	#NULL!	2	#NULL!	2	#NULL!	1	1	1	46.5	1.57	2	2	2	14.1	#NULL!	2	#NULL!	0	#NULL!	1	1	1	1	1	1
318	6	11	1	2	4	4	4	4	11000	5	1	3	1	2	1	1	2	#NULL!	1	32.8	1.4	#NULL!	2	2	14.6	#NULL!	2	#NULL!	0	#NULL!	2	2	3	1	3	3
319	3	10	2	2	4	4	4	4	9800	5	1	3	2	#NULL!	1	1	1	3	2	29	1.39	2	2	2	15.1	#NULL!	2	#NULL!	0	#NULL!	2	1	3	1	3	3
320	5	10	1	1	2	2	3	2	2600	4	2	#NULL!	2	#NULL!	1	1	2	#NULL!	1	31.5	1.37	2	2	2	13.9	#NULL!	2	#NULL!	0	#NULL!	2	2	3	1	2	3
321	5	10	2	2	2	2	1	1	2000	6	1	1	1	2	2	#NULL!	1	2	1	28.8	1.35	2	2	2	13.7	#NULL!	1	1	0	#NULL!	2	2	3	2	1	1
322	5	10	1	2	4	2	4	3	7400	3	1	3	1	3	1	1	2	#NULL!	2	27.5	1.41	2	2	2	16	#NULL!	2	#NULL!	0	#NULL!	2	2	3	1	3	3
323	5	11	1	2	4	4	4	4	9700	7	1	3	2	#NULL!	1	1	1	1	1	33	1.42	#NULL!	2	2	12.6	#NULL!	2	#NULL!	0	#NULL!	2	2	3	2	3	3
324	5	12	1	2	2	4	3	4	8500	4	1	1	1	2	1	1	2	#NULL!	2	43	1.5	#NULL!	2	2	13.7	#NULL!	2	#NULL!	0	#NULL!	2	2	3	1	3	3
325	5	11	2	1	2	2	2	2	2700	6	2	#NULL!	1	2	2	#NULL!	1	2	1	28	1.29	#NULL!	1	2	11.2	3	1	3	1	1	2	2	3	2	2	2
326	5	11	1	2	4	2	4	3	6000	3	1	1	1	2	1	1	2	#NULL!	1	44	1.41	#NULL!	2	2	15.1	#NULL!	2	#NULL!	0	#NULL!	2	2	3	1	3	3
327	2	10	2	1	1	1	1	1	500	4	2	#NULL!	2	#NULL!	2	#NULL!	1	3	2	23.8	1.35	2	2	1	13.2	#NULL!	2	#NULL!	0	#NULL!	2	1	1	1	1	1
328	7	11	1	1	1	1	2	1	350	4	1	1	1	2	1	1	1	2	2	32.9	1.34	#NULL!	2	2	14.8	#NULL!	2	#NULL!	0	#NULL!	2	2	1	1	1	2
329	5	10	1	2	1	1	3	1	1000	4	1	3	1	2	1	1	2	#NULL!	2	31.6	1.45	2	2	2	14.3	#NULL!	2	#NULL!	0	#NULL!	2	2	2	1	1	3
330	5	10	2	1	1	1	1	1	700	4	1	2	1	2	1	1	2	#NULL!	1	32	1.47	2	2	2	13.8	#NULL!	2	#NULL!	0	#NULL!	2	2	2	1	1	1
331	5	12	2	1	1	1	1	1	800	3	2	#NULL!	2	#NULL!	2	#NULL!	1	2	1	39	1.55	#NULL!	2	2	13.9	#NULL!	1	1	0	#NULL!	2	2	2	1	1	1
332	5	10	1	2	4	4	4	4	9500	4	1	3	1	3	1	1	2	#NULL!	1	29.8	1.38	2	2	2	14.2	#NULL!	2	#NULL!	0	#NULL!	2	2	3	1	3	3
333	5	12	1	2	4	4	4	4	8650	4	1	1	1	2	1	1	1	2	1	29.6	1.35	2	2	2	14.2	#NULL!	2	#NULL!	0	#NULL!	2	2	3	1	3	3
334	5	11	2	2	4	4	4	4	7560	6	1	3	1	2	1	1	1	2	1	33	1.24	#NULL!	1	2	11.4	1	1	3	1	1	2	2	3	2	3	3
335	5	12	2	2	4	4	4	4	8500	4	1	1	2	#NULL!	1	1	2	#NULL!	1	38	1.42	#NULL!	2	2	13.9	#NULL!	2	#NULL!	0	#NULL!	2	2	3	1	3	3
336	5	12	2	2	4	1	4	3	4500	5	1	3	2	#NULL!	1	1	2	#NULL!	1	31	1.39	#NULL!	2	2	15.6	#NULL!	2	#NULL!	0	#NULL!	2	2	3	1	3	3
337	1	7	1	2	1	1	2	3	500	6	2	#NULL!	2	#NULL!	2	#NULL!	1	2	2	27	1.3	2	2	2	13.2	#NULL!	2	#NULL!	0	#NULL!	1	1	1	2	3	2
338	4	14	1	1	1	1	1	1	700	5	1	1	2	#NULL!	2	#NULL!	1	2	1	47	1.64	#NULL!	2	2	14	#NULL!	2	#NULL!	0	#NULL!	2	1	2	1	1	1
339	5	10	1	2	4	1	4	2	5000	5	1	1	1	2	1	1	2	#NULL!	2	36	1.46	2	2	2	12.7	#NULL!	2	#NULL!	0	#NULL!	2	2	3	1	2	3
340	5	11	2	2	4	2	4	1	6750	4	1	2	1	2	1	1	2	#NULL!	1	38	1.6	#NULL!	2	2	13.2	#NULL!	2	#NULL!	0	#NULL!	2	2	3	1	1	3
341	2	9	1	2	2	1	2	2	2000	3	1	3	2	#NULL!	2	#NULL!	1	2	2	28	1.37	2	2	2	15	#NULL!	2	#NULL!	0	#NULL!	1	1	3	1	2	2
342	2	9	1	2	2	2	1	1	3000	6	2	#NULL!	2	#NULL!	2	#NULL!	2	#NULL!	1	31	1.34	2	2	2	13.9	#NULL!	1	2	0	#NULL!	1	1	3	2	1	1
343	2	8	1	1	1	1	2	3	650	4	1	2	2	#NULL!	2	#NULL!	1	3	2	26	1.32	2	2	2	15.7	#NULL!	2	#NULL!	0	#NULL!	1	1	2	1	3	2
344	2	10	2	2	1	1	1	1	450	6	2	#NULL!	1	2	1	1	2	#NULL!	1	21.6	1.27	1	2	1	11.3	2	2	#NULL!	1	1	2	1	1	2	1	1
345	2	7	1	2	4	1	4	1	5500	7	2	#NULL!	1	2	2	#NULL!	2	#NULL!	2	16.5	1.13	1	2	1	11.2	1	2	#NULL!	1	1	1	1	3	2	1	3
346	1	7	1	1	1	1	1	1	800	4	1	1	2	#NULL!	2	#NULL!	2	#NULL!	1	28	1.24	2	2	2	13	#NULL!	2	#NULL!	0	#NULL!	1	1	2	1	1	1
347	1	6	1	2	4	1	4	3	4500	3	1	3	1	2	1	1	2	#NULL!	2	25	1.3	2	2	2	14.5	#NULL!	2	#NULL!	0	#NULL!	1	1	3	1	3	3
348	2	8	2	2	4	2	4	1	7300	8	1	3	2	#NULL!	2	#NULL!	2	#NULL!	1	26	1.35	2	2	2	11.1	2	2	#NULL!	1	1	1	1	3	2	1	3
349	3	9	2	1	3	1	4	1	3700	6	2	#NULL!	2	#NULL!	2	#NULL!	1	3	2	27.5	1.28	2	2	2	11.2	3	1	3	1	1	1	1	3	2	1	3
350	3	9	1	1	3	1	3	1	2500	4	1	3	2	#NULL!	2	#NULL!	2	#NULL!	2	28.6	1.34	2	2	2	14	#NULL!	2	#NULL!	0	#NULL!	1	1	3	1	1	3
351	4	10	2	1	4	4	4	4	8600	5	1	1	1	2	1	2	2	#NULL!	1	30.5	1.42	2	2	2	13.2	#NULL!	2	#NULL!	0	#NULL!	2	1	3	1	3	3
352	3	8	1	2	2	1	3	2	2600	3	1	3	2	#NULL!	2	#NULL!	2	#NULL!	2	27.8	1.37	2	2	2	12.8	#NULL!	2	#NULL!	0	#NULL!	1	1	3	1	2	3
352	1	6	1	2	1	1	1	1	750	4	2	#NULL!	2	#NULL!	2	#NULL!	1	2	1	25.6	1.28	2	2	2	13	#NULL!	1	6	0	#NULL!	1	1	2	1	1	1
354	1	8	2	2	1	1	1	2	500	4	2	#NULL!	2	#NULL!	2	#NULL!	1	3	1	22	1.15	2	2	2	12.5	#NULL!	2	#NULL!	0	#NULL!	1	1	1	1	2	1
355	2	8	1	2	4	1	4	3	7000	5	1	3	1	1	1	1	2	#NULL!	1	23.1	1.18	2	2	2	11.8	#NULL!	2	#NULL!	0	#NULL!	1	1	3	1	3	3
356	2	9	2	1	1	1	1	1	300	6	2	#NULL!	2	#NULL!	2	#NULL!	1	3	1	29.5	1.2	2	1	2	11.3	1	1	3	1	1	1	1	1	2	1	1
357	1	7	2	1	1	1	1	1	800	4	1	1	2	#NULL!	2	#NULL!	1	2	2	24.7	1.24	2	2	2	13.8	#NULL!	2	#NULL!	0	#NULL!	1	1	2	1	1	1
358	3	9	2	2	4	1	4	1	6500	9	1	2	1	2	1	2	2	#NULL!	1	26.4	1.33	2	2	2	10.52	1	2	#NULL!	1	2	1	1	3	2	1	3
359	4	11	1	2	4	4	4	4	9500	7	1	3	1	2	1	2	2	#NULL!	1	30	1.42	#NULL!	2	2	15	#NULL!	2	#NULL!	0	#NULL!	2	1	3	2	3	3
360	1	7	1	1	1	1	1	1	700	4	2	#NULL!	2	#NULL!	2	#NULL!	1	3	1	26	1.41	2	2	2	13.7	#NULL!	2	#NULL!	0	#NULL!	1	1	2	1	1	1
361	2	8	2	1	1	1	1	2	300	6	1	3	1	2	2	#NULL!	2	#NULL!	2	29.4	1.38	2	2	2	16.2	#NULL!	2	#NULL!	0	#NULL!	1	1	1	2	2	1
362	2	9	1	1	1	1	1	1	500	3	2	#NULL!	2	#NULL!	2	#NULL!	1	2	1	28.5	1.46	2	2	1	14.5	#NULL!	2	#NULL!	0	#NULL!	1	1	1	1	1	1
362	2	8	2	1	4	4	4	4	9400	5	1	1	2	#NULL!	1	2	2	#NULL!	1	29	1.38	2	2	2	16	#NULL!	2	#NULL!	0	#NULL!	1	1	3	1	3	3
364	1	7	1	2	1	1	1	1	250	5	1	3	2	#NULL!	1	2	2	#NULL!	1	26.3	1.25	2	2	2	15.6	#NULL!	2	#NULL!	0	#NULL!	1	1	1	1	1	1
365	1	7	1	2	3	1	4	1	3500	4	1	1	1	2	1	1	2	#NULL!	2	21	1.26	2	2	2	14.3	#NULL!	2	#NULL!	0	#NULL!	1	1	3	1	1	3
366	4	12	2	1	4	1	4	2	4000	4	1	3	1	2	1	1	2	#NULL!	1	32.1	1.47	#NULL!	2	2	13.6	#NULL!	2	#NULL!	0	#NULL!	2	1	3	1	2	3
367	3	10	2	1	1	1	1	1	300	6	2	#NULL!	2	#NULL!	2	#NULL!	1	3	1	31	1.21	2	1	2	10.9	1	1	3	1	2	2	1	1	2	1	1
368	2	9	1	2	1	1	3	2	500	4	1	3	1	2	1	1	2	#NULL!	1	23.6	1.22	2	2	2	14.9	#NULL!	2	#NULL!	0	#NULL!	1	1	1	1	2	3
369	4	11	2	1	1	1	1	2	600	3	2	#NULL!	2	#NULL!	2	#NULL!	1	3	2	30.5	1.42	#NULL!	2	2	15	#NULL!	2	#NULL!	0	#NULL!	2	1	2	1	2	1
370	1	6	1	1	4	4	4	4	8500	5	2	#NULL!	2	#NULL!	2	#NULL!	2	#NULL!	1	19.5	1.17	2	2	2	14.3	#NULL!	2	#NULL!	0	#NULL!	1	1	3	1	3	3
371	3	9	2	1	4	2	4	2	6500	6	2	#NULL!	2	#NULL!	2	#NULL!	1	2	2	22	1.36	2	2	1	13	#NULL!	1	1	0	#NULL!	1	1	3	2	2	3
372	1	7	1	1	1	1	1	1	750	4	1	1	2	#NULL!	2	#NULL!	2	#NULL!	1	18.5	1.31	2	2	2	13.8	#NULL!	2	#NULL!	0	#NULL!	1	1	2	1	1	1
373	3	8	2	1	1	1	1	1	200	6	2	#NULL!	2	#NULL!	1	2	1	3	2	19.8	1.36	2	2	1	10.43	3	2	#NULL!	1	2	1	1	1	2	1	1
374	5	12	1	2	4	2	4	3	7500	4	1	3	1	2	1	2	2	#NULL!	1	34.3	1.43	#NULL!	2	2	13.4	#NULL!	2	#NULL!	0	#NULL!	2	2	3	1	3	3
375	2	8	1	2	4	4	4	4	8500	6	1	2	1	3	1	1	1	2	1	27.2	1.19	2	2	2	14.5	#NULL!	2	#NULL!	0	#NULL!	1	1	3	2	3	3
376	7	14	2	1	1	1	1	1	400	4	1	3	2	#NULL!	2	#NULL!	1	2	1	53.4	1.54	#NULL!	2	2	16.2	#NULL!	2	#NULL!	0	#NULL!	2	2	1	1	1	1
377	8	16	1	2	4	2	4	3	7200	6	1	3	1	2	1	2	2	#NULL!	2	52.4	1.58	#NULL!	2	2	15.7	#NULL!	1	3	0	#NULL!	3	2	3	2	3	3
378	8	15	2	1	1	1	1	1	300	6	2	#NULL!	2	#NULL!	1	1	1	2	1	50.4	1.55	#NULL!	2	2	10.8	2	2	#NULL!	1	2	3	2	1	2	1	1
379	7	14	2	1	4	2	4	2	6800	7	1	3	2	#NULL!	1	1	2	#NULL!	1	48.9	1.47	#NULL!	2	2	14.9	#NULL!	2	#NULL!	0	#NULL!	2	2	3	2	2	3
380	7	13	1	2	4	4	4	4	9670	4	1	3	1	2	1	1	1	3	2	51.2	1.53	#NULL!	2	2	14.2	#NULL!	2	#NULL!	0	#NULL!	2	2	3	1	3	3
381	1	6	2	1	1	1	2	1	600	4	1	3	2	#NULL!	2	#NULL!	1	2	2	24	1.32	2	2	2	13.7	#NULL!	2	#NULL!	0	#NULL!	1	1	2	1	1	2
382	2	8	1	2	3	1	4	1	3700	6	1	3	1	2	1	1	2	#NULL!	1	26.3	1.36	2	2	2	14.2	#NULL!	2	#NULL!	0	#NULL!	1	1	3	2	1	3
383	3	9	1	1	1	1	1	1	350	4	1	2	1	2	2	#NULL!	1	1	2	27.3	1.33	2	2	2	15.6	#NULL!	2	#NULL!	0	#NULL!	1	1	1	1	1	1
384	8	12	2	1	2	1	1	2	500	5	1	1	2	#NULL!	1	2	2	#NULL!	1	51.7	1.62	#NULL!	2	2	13.8	#NULL!	2	#NULL!	0	#NULL!	2	2	1	1	2	1
385	8	14	1	1	1	2	3	2	300	4	1	2	2	#NULL!	2	#NULL!	1	1	2	49	1.58	#NULL!	2	2	13.2	#NULL!	2	#NULL!	0	#NULL!	2	2	1	1	2	3
386	2	13	1	1	2	1	1	1	2300	3	1	3	1	1	2	#NULL!	2	#NULL!	1	50.3	1.55	#NULL!	2	2	13.1	#NULL!	2	#NULL!	0	#NULL!	2	1	3	1	1	1
387	6	13	2	2	4	2	4	3	6700	7	1	3	1	2	1	1	2	#NULL!	2	42	1.47	#NULL!	2	2	14.6	#NULL!	2	#NULL!	0	#NULL!	2	2	3	2	3	3
388	7	12	1	1	1	1	1	1	800	6	2	#NULL!	2	#NULL!	2	#NULL!	1	2	1	34	1.41	#NULL!	2	2	12	3	1	3	1	1	2	2	2	2	1	1
389	4	11	2	2	2	1	3	1	3200	6	1	1	1	2	1	2	2	#NULL!	2	38	1.34	#NULL!	2	2	13.6	#NULL!	2	#NULL!	0	#NULL!	2	1	3	2	1	3
390	7	13	1	1	1	1	1	1	500	4	2	#NULL!	2	#NULL!	2	#NULL!	2	#NULL!	2	37.3	1.49	#NULL!	2	2	13.4	#NULL!	2	#NULL!	0	#NULL!	2	2	1	1	1	1
391	7	15	2	1	1	1	1	1	300	6	1	3	2	#NULL!	2	#NULL!	1	3	1	53	1.57	#NULL!	2	2	16.2	#NULL!	2	#NULL!	0	#NULL!	3	2	1	2	1	1
392	1	7	2	2	4	2	4	1	5800	7	1	3	1	2	1	1	1	2	2	14.7	1.28	2	2	1	10.9	2	1	5	1	2	1	1	3	2	1	3
393	2	8	1	1	1	1	1	1	450	5	1	1	1	2	2	#NULL!	2	#NULL!	1	33	1.36	2	2	2	15.4	#NULL!	2	#NULL!	0	#NULL!	1	1	1	1	1	1
394	1	6	2	1	1	2	2	1	2500	6	2	#NULL!	2	#NULL!	1	1	1	2	2	19.6	1.27	2	2	1	10.73	1	2	#NULL!	1	2	1	1	3	2	1	2
395	2	9	1	1	1	1	1	1	200	4	1	2	2	#NULL!	2	#NULL!	2	#NULL!	2	28.7	1.34	2	2	2	14	#NULL!	2	#NULL!	0	#NULL!	1	1	1	1	1	1
396	7	13	1	1	1	1	1	1	300	6	1	1	2	#NULL!	2	#NULL!	1	3	2	30	1.3	2	1	2	12.3	1	2	#NULL!	1	1	2	2	1	2	1	1
397	3	9	1	1	1	1	1	1	400	4	1	3	2	#NULL!	1	2	2	#NULL!	1	23.5	1.22	2	2	2	15.9	#NULL!	2	#NULL!	0	#NULL!	1	1	1	1	1	1
398	1	7	2	1	4	2	4	3	7500	6	1	3	1	2	1	2	2	#NULL!	1	17	1.26	2	2	1	9.81	2	2	#NULL!	1	2	1	1	3	2	3	3
399	3	10	1	1	1	1	2	1	400	4	1	1	2	#NULL!	2	#NULL!	1	3	2	33	1.45	2	2	2	13.6	#NULL!	2	#NULL!	0	#NULL!	2	1	1	1	1	2
400	3	8	2	2	4	2	4	3	5800	7	1	3	2	#NULL!	1	1	1	1	1	27	1.41	2	2	2	10.23	3	2	#NULL!	1	2	1	1	3	2	3	3
401	3	10	1	1	1	1	2	1	450	3	1	1	2	#NULL!	2	#NULL!	1	3	1	39.5	1.47	2	2	2	14.8	#NULL!	2	#NULL!	0	#NULL!	2	1	1	1	1	2
402	2	9	1	1	1	1	1	1	600	4	1	1	2	#NULL!	2	#NULL!	2	#NULL!	1	29.2	1.38	2	2	2	13.1	#NULL!	2	#NULL!	0	#NULL!	1	1	2	1	1	1
403	3	11	1	2	4	1	4	2	5500	6	1	1	1	2	1	2	2	#NULL!	2	38.7	1.39	#NULL!	2	2	13	#NULL!	2	#NULL!	0	#NULL!	2	1	3	2	2	3
404	5	13	2	1	1	1	1	1	300	3	1	2	1	2	2	#NULL!	1	2	2	35	1.5	#NULL!	2	2	14.1	#NULL!	2	#NULL!	0	#NULL!	2	2	1	1	1	1
405	6	14	1	1	1	1	1	1	400	4	1	3	2	#NULL!	2	#NULL!	1	2	2	34.3	1.52	2	2	1	12.5	#NULL!	2	#NULL!	0	#NULL!	2	2	1	1	1	1
406	1	9	2	2	1	1	1	1	450	6	2	#NULL!	1	2	1	1	1	3	1	16.5	1.21	1	2	1	10.6	1	1	5	1	2	1	1	1	2	1	1
407	1	6	1	2	1	1	1	1	300	4	1	3	2	#NULL!	1	1	2	#NULL!	1	18.3	1.26	2	2	1	15.2	#NULL!	2	#NULL!	0	#NULL!	1	1	1	1	1	1
408	3	10	2	2	4	1	4	2	6800	7	1	2	1	2	1	1	2	#NULL!	1	22	1.29	1	2	1	10.3	2	2	#NULL!	1	2	2	1	3	2	2	3
409	4	11	1	1	1	1	1	1	500	3	1	1	2	#NULL!	2	#NULL!	2	#NULL!	1	32.4	1.41	#NULL!	2	2	13.7	#NULL!	2	#NULL!	0	#NULL!	2	1	1	1	1	1
410	4	11	1	1	1	1	1	1	300	5	1	3	2	#NULL!	1	1	2	#NULL!	1	25.3	1.31	#NULL!	1	2	15.1	#NULL!	2	#NULL!	0	#NULL!	2	1	1	1	1	1
#NULL!	#NULL!	#NULL!	#NULL!	#NULL!	#NULL!	#NULL!	#NULL!	#NULL!	#NULL!	#NULL!	#NULL!	#NULL!	#NULL!	#NULL!	#NULL!	#NULL!	#NULL!	#NULL!	#NULL!	#NULL!	#NULL!	#NULL!	#NULL!	#NULL!	#NULL!	#NULL!	#NULL!	#NULL!	#NULL!	#NULL!	#NULL!	#NULL!	#NULL!	#NULL!	#NULL!	#NULL!
411	4	10	1	1	2	1	1	1	1400	4	1	3	1	2	2	#NULL!	2	#NULL!	1	37.9	1.48	2	2	2	12.3	#NULL!	2	#NULL!	0	#NULL!	2	1	2	1	1	1
412	3	9	1	1	1	1	1	1	300	6	1	2	2	#NULL!	2	#NULL!	2	#NULL!	2	38.2	1.44	2	2	2	16.7	#NULL!	2	#NULL!	0	#NULL!	1	1	1	2	1	1
413	1	7	2	2	4	1	4	3	6700	6	1	2	1	1	1	1	1	3	1	16.4	1.2	1	2	1	10.8	1	2	#NULL!	1	2	1	1	3	2	3	3
414	4	12	2	2	1	1	2	3	600	4	1	2	1	2	1	1	2	#NULL!	1	23.2	1.32	1	2	1	13.9	#NULL!	2	#NULL!	0	#NULL!	2	1	2	1	3	2
415	4	11	1	2	4	4	4	4	9800	5	1	3	1	2	1	2	1	2	1	26.9	1.35	#NULL!	2	2	13.5	#NULL!	2	#NULL!	0	#NULL!	2	1	3	1	3	3
416	3	9	1	2	2	2	3	2	2800	3	1	1	1	2	1	1	2	#NULL!	2	29.7	1.3	2	2	2	15.5	#NULL!	2	#NULL!	0	#NULL!	1	1	3	1	2	3
417	1	7	2	1	1	1	1	1	300	3	1	1	2	#NULL!	2	#NULL!	2	#NULL!	2	24.7	1.26	2	2	2	12.5	#NULL!	2	#NULL!	0	#NULL!	1	1	1	1	1	1
418	4	12	2	1	1	1	1	1	450	6	2	#NULL!	2	#NULL!	2	#NULL!	1	3	1	28.3	1.33	#NULL!	1	2	10.9	1	1	3	1	2	2	1	1	2	1	1
419	3	8	1	1	1	1	1	1	700	3	1	3	2	#NULL!	2	#NULL!	1	2	2	29.4	1.32	2	2	2	12	#NULL!	2	#NULL!	0	#NULL!	1	1	2	1	1	1
420	5	13	2	2	1	1	2	2	500	3	1	2	2	#NULL!	1	1	2	#NULL!	2	41	1.45	#NULL!	2	2	15.4	#NULL!	1	1	0	#NULL!	2	2	1	1	2	2
421	2	9	1	1	4	4	4	4	8750	7	1	3	1	2	1	1	2	#NULL!	1	28	1.37	2	2	2	15.3	#NULL!	2	#NULL!	0	#NULL!	1	1	3	2	3	3
422	2	10	2	2	2	1	3	1	1800	4	1	3	1	2	1	1	2	#NULL!	1	25.2	1.43	2	2	1	14.8	#NULL!	2	#NULL!	0	#NULL!	2	1	2	1	1	3
423	1	7	1	2	2	2	2	3	2500	3	1	3	2	#NULL!	1	1	2	#NULL!	2	26	1.32	2	2	2	13.6	#NULL!	2	#NULL!	0	#NULL!	1	1	3	1	3	2
424	4	12	2	2	1	1	1	1	450	6	2	#NULL!	2	#NULL!	2	#NULL!	1	2	1	26	1.39	#NULL!	2	1	10.7	1	2	#NULL!	1	2	2	1	1	2	1	1
425	2	6	2	2	2	1	1	3	2100	4	1	3	1	2	1	1	2	#NULL!	1	23	1.31	2	2	2	13.5	#NULL!	2	#NULL!	0	#NULL!	1	1	3	1	3	1
426	3	10	1	1	1	1	1	1	600	3	2	#NULL!	2	#NULL!	2	#NULL!	1	2	2	32	1.42	2	2	2	13.9	#NULL!	2	#NULL!	0	#NULL!	2	1	2	1	1	1
427	7	13	1	1	1	1	1	1	300	3	1	2	2	#NULL!	2	#NULL!	2	#NULL!	1	39.2	1.51	#NULL!	2	2	15.4	#NULL!	2	#NULL!	0	#NULL!	2	2	1	1	1	1
428	1	7	2	1	1	1	2	1	500	3	1	2	1	2	2	#NULL!	1	1	1	18.9	1.25	2	2	1	16.3	#NULL!	2	#NULL!	0	#NULL!	1	1	1	1	1	2
429	8	14	2	2	2	1	3	1	2300	4	1	3	1	2	1	1	2	#NULL!	2	43	1.54	#NULL!	2	2	15.3	#NULL!	2	#NULL!	0	#NULL!	2	2	3	1	1	3
430	2	9	2	1	1	1	2	1	800	3	1	3	2	#NULL!	2	#NULL!	1	2	2	26.1	1.28	2	2	2	16.2	#NULL!	2	#NULL!	0	#NULL!	1	1	2	1	1	2
431	3	10	2	1	4	2	4	2	6500	6	1	3	1	2	2	#NULL!	1	1	1	27.6	1.31	2	2	2	13.6	#NULL!	2	#NULL!	0	#NULL!	2	1	3	2	2	3
432	4	11	1	2	2	1	3	1	2600	3	1	2	2	#NULL!	1	1	2	#NULL!	2	45	1.48	#NULL!	2	2	13.7	#NULL!	2	#NULL!	0	#NULL!	2	1	3	1	1	3
433	2	7	2	1	1	1	1	1	350	4	2	#NULL!	2	#NULL!	2	#NULL!	2	#NULL!	1	23.4	1.21	2	2	2	12.5	#NULL!	2	#NULL!	0	#NULL!	1	1	1	1	1	1
434	3	10	2	1	1	1	1	1	400	3	1	3	2	#NULL!	2	#NULL!	1	2	1	30.5	1.33	2	2	2	13	#NULL!	1	1	0	#NULL!	2	1	1	1	1	1
435	3	8	1	1	1	1	1	1	350	3	1	3	2	#NULL!	2	#NULL!	2	#NULL!	1	25	1.37	2	2	2	12.6	#NULL!	2	#NULL!	0	#NULL!	1	1	1	1	1	1
436	8	15	2	1	1	1	1	2	550	6	1	3	2	#NULL!	2	#NULL!	1	2	1	53	1.56	#NULL!	2	2	13.6	#NULL!	2	#NULL!	0	#NULL!	3	2	2	2	2	1
437	5	12	1	2	4	1	4	1	7500	4	1	3	2	#NULL!	1	1	2	#NULL!	2	42.3	1.32	#NULL!	1	2	12.1	3	2	#NULL!	1	1	2	2	3	1	1	3
438	7	13	1	1	1	1	1	1	400	4	2	#NULL!	2	#NULL!	2	#NULL!	1	3	1	42.3	1.53	#NULL!	2	2	13.4	#NULL!	2	#NULL!	0	#NULL!	2	2	1	1	1	1
439	1	6	2	1	1	1	1	1	300	3	1	3	1	2	2	#NULL!	1	2	2	26.3	1.37	2	2	2	12.8	#NULL!	2	#NULL!	0	#NULL!	1	1	1	1	1	1
440	7	16	1	2	4	1	4	2	6800	6	1	3	1	2	1	1	2	#NULL!	2	54	1.63	#NULL!	2	2	15.7	#NULL!	2	#NULL!	0	#NULL!	3	2	3	2	2	3
441	1	8	2	1	1	1	1	1	300	3	2	#NULL!	2	#NULL!	2	#NULL!	1	2	1	27.3	1.3	2	2	2	14.6	#NULL!	2	#NULL!	0	#NULL!	1	1	1	1	1	1
442	4	11	2	1	1	1	2	1	700	3	2	#NULL!	2	#NULL!	2	#NULL!	1	2	2	36	1.4	#NULL!	2	2	13.5	#NULL!	2	#NULL!	0	#NULL!	2	1	2	1	1	2
443	7	16	1	1	1	1	1	1	400	6	1	3	2	#NULL!	1	1	2	#NULL!	2	54.3	1.61	#NULL!	2	2	14.5	#NULL!	2	#NULL!	0	#NULL!	3	2	1	2	1	1
444	5	12	1	1	2	1	3	1	2300	3	2	#NULL!	2	#NULL!	2	#NULL!	1	3	1	27	1.35	#NULL!	2	2	10.4	2	1	6	1	2	2	2	3	1	1	3
445	1	7	2	1	4	4	4	4	9700	6	1	3	2	#NULL!	1	1	1	2	2	29.4	1.32	2	2	2	16.5	#NULL!	2	#NULL!	0	#NULL!	1	1	3	2	3	3
446	2	8	1	1	1	1	1	1	500	3	1	2	2	#NULL!	2	#NULL!	2	#NULL!	1	28.5	1.27	2	2	2	15.2	#NULL!	2	#NULL!	0	#NULL!	1	1	1	1	1	1
447	1	7	2	2	4	2	4	3	6500	3	1	3	2	#NULL!	1	1	1	2	2	24.6	1.28	2	2	2	12.6	#NULL!	2	#NULL!	0	#NULL!	1	1	3	1	3	3
448	6	13	1	2	4	2	4	3	8900	6	1	1	1	2	1	1	2	#NULL!	2	44.6	1.48	#NULL!	2	2	13.9	#NULL!	2	#NULL!	0	#NULL!	2	2	3	2	3	3
449	2	10	1	1	1	1	1	1	700	3	1	2	2	#NULL!	2	#NULL!	1	3	2	30	1.31	2	2	2	14.2	#NULL!	2	#NULL!	0	#NULL!	2	1	2	1	1	1
450	3	9	1	1	1	1	1	2	450	4	1	3	2	#NULL!	1	2	2	#NULL!	1	29.7	1.32	2	2	2	13.3	#NULL!	1	1	0	#NULL!	1	1	1	1	2	1
451	3	9	2	2	4	1	4	2	6500	6	1	2	2	#NULL!	1	1	2	#NULL!	1	31	1.32	2	2	2	15.3	#NULL!	2	#NULL!	0	#NULL!	1	1	3	2	2	3
452	5	12	1	1	1	1	1	1	600	3	1	2	2	#NULL!	2	#NULL!	1	2	2	31	1.36	#NULL!	2	1	13.5	#NULL!	2	#NULL!	0	#NULL!	2	2	2	1	1	1
453	5	12	2	2	4	1	4	4	5800	4	1	3	1	2	1	1	2	#NULL!	2	33.4	1.32	#NULL!	1	2	14.3	#NULL!	1	1	0	#NULL!	2	2	3	1	3	3
454	1	7	1	1	1	1	1	1	500	3	2	#NULL!	2	#NULL!	2	#NULL!	1	2	1	24	1.26	2	2	2	13.2	#NULL!	2	#NULL!	0	#NULL!	1	1	1	1	1	1
455	4	10	1	1	1	1	1	3	600	4	1	1	2	#NULL!	2	#NULL!	1	3	2	25.7	1.36	2	2	2	12.7	#NULL!	2	#NULL!	0	#NULL!	2	1	2	1	3	1
456	2	8	1	1	4	4	4	4	9800	7	1	3	1	2	1	1	2	#NULL!	1	25.3	1.28	2	2	2	13.4	#NULL!	2	#NULL!	0	#NULL!	1	1	3	2	3	3
457	1	6	2	2	2	1	3	1	2700	4	2	#NULL!	1	2	2	#NULL!	1	3	1	23.8	1.27	2	2	2	11.2	2	2	#NULL!	1	1	1	1	3	1	1	3
458	3	10	2	1	1	1	1	1	400	3	1	3	2	#NULL!	2	#NULL!	2	#NULL!	1	28.2	1.29	2	2	2	13.5	#NULL!	2	#NULL!	0	#NULL!	2	1	1	1	1	1
459	5	11	1	2	4	2	4	3	7500	5	1	2	2	#NULL!	1	1	2	#NULL!	2	31.6	1.34	#NULL!	2	2	13.7	#NULL!	2	#NULL!	0	#NULL!	2	2	3	1	3	3
460	4	10	2	1	1	1	1	1	800	3	1	2	2	#NULL!	2	#NULL!	1	3	1	18.9	1.35	2	2	1	10.6	1	1	3	1	2	2	1	2	1	1	1
461	6	11	2	2	4	1	4	3	7500	6	1	3	2	#NULL!	1	1	2	#NULL!	2	32.6	1.41	#NULL!	2	2	16.1	#NULL!	2	#NULL!	0	#NULL!	2	2	3	2	3	3
462	7	13	1	1	2	1	3	1	2300	4	1	2	2	#NULL!	1	1	2	#NULL!	1	38	1.43	#NULL!	2	2	15.1	#NULL!	2	#NULL!	0	#NULL!	2	2	3	1	1	3
463	1	9	2	2	4	4	4	4	9800	6	1	3	1	2	1	1	2	#NULL!	2	29.3	1.3	2	2	2	14.7	#NULL!	2	#NULL!	0	#NULL!	1	1	3	2	3	3
464	1	7	1	2	2	1	3	2	2300	5	1	2	2	#NULL!	2	#NULL!	2	#NULL!	1	17.8	1.2	2	2	1	12.8	#NULL!	2	#NULL!	0	#NULL!	1	1	3	1	2	3
465	7	13	2	1	1	1	1	1	700	4	1	2	2	#NULL!	2	#NULL!	1	3	2	42.5	1.53	#NULL!	2	2	17.1	#NULL!	2	#NULL!	0	#NULL!	2	2	2	1	1	1
466	8	15	1	1	1	1	1	1	800	4	1	1	2	#NULL!	1	1	2	#NULL!	1	49	1.48	#NULL!	1	2	14.2	#NULL!	1	1	0	#NULL!	3	2	2	1	1	1
467	5	11	1	1	1	1	1	1	400	5	1	2	1	2	2	#NULL!	2	#NULL!	1	31.2	1.41	#NULL!	2	2	14.7	#NULL!	2	#NULL!	0	#NULL!	2	2	1	1	1	1
468	7	14	2	2	4	4	4	4	9600	6	1	3	2	#NULL!	1	1	2	#NULL!	1	35.8	1.43	#NULL!	1	2	14.5	#NULL!	2	#NULL!	0	#NULL!	2	2	3	2	3	3
469	6	12	1	1	1	1	1	1	500	3	1	1	2	#NULL!	2	#NULL!	2	#NULL!	1	47.3	1.52	#NULL!	2	2	15.9	#NULL!	2	#NULL!	0	#NULL!	2	2	1	1	1	1
470	2	8	1	2	4	4	4	4	9360	7	1	3	1	2	1	1	2	#NULL!	2	28.7	1.27	2	2	2	12.6	#NULL!	2	#NULL!	0	#NULL!	1	1	3	2	3	3
471	1	6	1	2	4	1	4	2	5800	3	1	3	1	2	1	1	2	#NULL!	1	26.8	1.29	2	2	2	13.5	#NULL!	2	#NULL!	0	#NULL!	1	1	3	1	2	3
472	1	7	2	2	2	1	3	1	2100	5	1	3	2	#NULL!	2	#NULL!	2	#NULL!	2	25.4	1.3	2	2	2	11.3	1	1	3	1	1	1	1	3	1	1	3
473	6	12	1	1	1	1	1	1	300	3	1	1	2	#NULL!	2	#NULL!	2	#NULL!	1	36	1.43	#NULL!	2	2	16.2	#NULL!	2	#NULL!	0	#NULL!	2	2	1	1	1	1
474	2	7	1	2	4	2	4	2	7600	6	1	3	1	2	1	1	2	#NULL!	2	26.5	1.34	2	2	2	13.5	#NULL!	2	#NULL!	0	#NULL!	1	1	3	2	2	3
475	8	14	2	2	2	1	3	1	2500	4	1	3	2	#NULL!	1	1	1	2	1	50.6	1.58	#NULL!	2	2	16.3	#NULL!	2	#NULL!	0	#NULL!	2	2	3	1	1	3
476	1	6	1	1	1	1	1	1	500	4	2	#NULL!	2	#NULL!	2	#NULL!	2	#NULL!	1	19.6	1.27	2	2	1	12.4	#NULL!	2	#NULL!	0	#NULL!	1	1	1	1	1	1
477	2	8	2	2	2	1	2	1	3200	3	1	1	2	#NULL!	1	1	2	#NULL!	2	28.2	1.31	2	2	2	13.5	#NULL!	2	#NULL!	0	#NULL!	1	1	3	1	1	2
478	3	10	1	2	4	4	4	4	8900	6	1	3	1	2	1	1	2	#NULL!	2	28.7	1.39	2	2	2	15.4	#NULL!	2	#NULL!	0	#NULL!	2	1	3	2	3	3
479	7	13	1	1	1	1	2	1	600	4	2	#NULL!	1	2	2	#NULL!	1	2	2	32	1.42	#NULL!	1	2	12.3	1	1	3	1	1	2	2	2	1	1	2
480	8	14	1	2	4	2	4	3	8500	7	1	3	2	#NULL!	1	1	2	#NULL!	1	48.4	1.6	#NULL!	2	2	14.5	#NULL!	2	#NULL!	0	#NULL!	2	2	3	2	3	3
481	7	15	2	1	1	1	1	1	800	3	1	2	2	#NULL!	2	#NULL!	1	3	2	54.2	1.62	#NULL!	2	2	13.7	#NULL!	2	#NULL!	0	#NULL!	3	2	2	1	1	1
482	3	9	1	2	4	4	4	4	8970	4	1	3	1	2	1	1	2	#NULL!	2	29.5	1.4	2	2	2	15.2	#NULL!	2	#NULL!	0	#NULL!	1	1	3	1	3	3
